# Supplementary material for: Comprehensive analysis reveals the potential value of inflammatory response genes in the prognosis, immunity, and drug sensitivity of lung adenocarcinoma
Source: BMC Med Genomics. 2022 Sep 18;15:198. doi: 10.1186/s12920-022-01340-7 (PMC9484176; doi:10.1186/s12920-022-01340-7)
Supplement: Supplementary file 2 — Additional file 2. Table S1. The list of immune signatures gene sets. [file 12920_2022_1340_MOESM2_ESM.xlsx]

## Sheet: Sheet1
Table S1. The list of immune signatures gene sets.
Immune signatures
Checkpoint.genes	Immune.inhibitors	Immune.stimulators	TILs	IFN	CYT	HLA
IDO1	ADORA2A	C10orf54	ITM2C	JAK2	PRF1	HLA-E
LAG3	BTLA	CD27	CD38	IRF1	GZMA	HLA-DPB2
CTLA4	CD160	CD276	THEMIS2	IRF2		HLA-C
TNFRSF9	CD244	CD28	GLYR1	GBP4		HLA-J
ICOS	CD274	CD40	ICOS	GBP5		HLA-DQB1
CD80	CD96	CD40LG	F5			HLA-DQB2
PDCD1LG2	CSF1R	CD48	TIGIT			HLA-DQA2
TIGIT	CTLA4	CD70	KLRD1			HLA-DQA1
CD70	HAVCR2	CD80	IRF4			HLA-A
TNFSF9	IDO1	CD86	PRKCQ			HLA-DMA
ICOSLG	IL10	CXCL12	FCRL5			HLA-DOB
KIR3DL1	IL10RB	CXCR4	SIRPG			HLA-DRB1
CD86	KDR	ENTPD1	LPXN			HLA-B
PDCD1	KIR2DL1	HHLA2	IL2RG			HLA-DRB5
LAIR1	KIR2DL3	ICOS	CCL5			HLA-DOA
TNFRSF8	LAG3	ICOSLG	LCK			HLA-DPB1
TNFSF15	LGALS9	IL2RA	TRAF3IP3			HLA-DRA
TNFRSF14	PDCD1	IL6	CD86			HLA-DRB6
IDO2	PDCD1LG2	IL6R	MAL			HLA-F
CD276	PVRL2	KLRC1	LILRB1			HLA-G
CD40	TGFB1	KLRK1	DOK2			HLA-DMB
TNFRSF4	TGFB1R1	LTA	CD6			HLA-DPA1
TNFSF14	TIGIT	MICB	PAG1
HHLA2	VTCN1	NT5E	LAX1
CD244		PVR	PLEK
CD274		RAET1E	PIK3CD
HAVCR2		TMEM173	SLAMF1
CD27		TMIGD2	XCL1
BTLA		TNFRSF13B	GPR171
LGALS9		TNFRSF13C	XCL2
TMIGD2		TNFRSF14	TBX21
CD28		TNFRSF17	CD2
CD48		TNFRSF18	CD53
TNFRSF25		TNFRSF25	KLHL6
CD40LG		TNFRSF4	SLAMF6
ADORA2A		TNFRSF8	CD40
VTCN1		TNFRSF9	SIT1
CD160		TNFSF13	TNFRSF4
CD44		TNFSF13B	CD79A
TNFSF18		TNFSF14	CD247
TNFRSF18		TNFSF15	LCP2
BTNL2		TNFSF18	CD3D
C10orf54		TNFSF4	CD27
CD200R1		TNFSF9	SH2D1A
TNFSF4		ULBP1	FYB
CD200			ARHGAP30
NRP1			ACAP1
			CST7
			CD3G
			IL2RB
			CD3E
			FCRL3
			CORO1A
			ITK
			TCL1A
			CYBB
			CSF2RB
			IKZF1
			NCF4
			DOCK2
			CCR2
			PTPRC
			PLAC8
			NCKAP1L
			IL7R
			2021-09-06
			CD28
			STAT4
			CD8A
			LY9
			CD48
			HCST
			PTPRCAP
			SASH3
			ARHGAP25
			LAT
			TRAT1
			IL10RA
			PAX5
			CCR7
			DOCK11
			PARVG
			SPNS1
			CD52
			HCLS1
			ARHGAP9
			GIMAP6
			PRKCB
			MS4A1
			GPR18
			TBC1D10C
			GVINP1
			P2RY8
			EVI2B
			VAMP5
			KLRK1
			SELL
			MPEG1
			MS4A6A
			ARHGAP15
			MFNG
			GZMK
			SELPLG
			TARP
			GIMAP7
			FAM65B
			INPP5D
			ITGA4
			MZB1
			GPSM3
			STK10
			CLEC2D
			IL16
			NLRC3
			GIMAP5
			GIMAP4
			IFFO1
			CFH
			PVRIG
			CFHR1
