# Supplementary material for: Comprehensive analysis reveals the potential value of inflammatory response genes in the prognosis, immunity, and drug sensitivity of lung adenocarcinoma
Source: BMC Med Genomics. 2022 Sep 18;15:198. doi: 10.1186/s12920-022-01340-7 (PMC9484176; doi:10.1186/s12920-022-01340-7)
Supplement: Supplementary file 3 — Additional file 3. Table S2. GSVA enrichment analysis showing the activation states of biological pathways in distinct tumor molecular subtypes. [file 12920_2022_1340_MOESM3_ESM.xlsx]

## Sheet: Sheet1
Table S2. GSVA enrichment analysis showing the activation states of biological pathways in distinct tumor molecular subtypes.
Inf-Cluster B VS.A								Inf-Cluster C VS.A								Inf-Cluster B VS.C
id	logFC	AveExpr	t	P.Value	adj.P.Val	B		id	logFC	AveExpr	t	P.Value	adj.P.Val	B		id	logFC	AveExpr	t	P.Value	adj.P.Val	B
HALLMARK_HYPOXIA	0.272255	0.0260711	11.8606	1.71152e-27	8.55759e-26	51.5749		HALLMARK_INFLAMMATORY_RESPONSE	-0.32179	-0.105301	-11.6491	5.25746e-27	2.62873e-25	50.4565		HALLMARK_EPITHELIAL_MESENCHYMAL_TRANSITION	-0.630598	-0.0346198	-17.9174	5.09642e-49	2.54821e-47	100.719
HALLMARK_GLYCOLYSIS	0.265101	-0.0385633	10.3602	4.1623e-22	1.04057e-20	39.29		HALLMARK_KRAS_SIGNALING_UP	-0.263916	-0.0758709	-11.5302	1.46504e-26	3.6626e-25	49.441		HALLMARK_TNFA_SIGNALING_VIA_NFKB	-0.477473	-0.0480072	-17.2956	1.06466e-46	2.66165e-45	95.392
HALLMARK_G2M_CHECKPOINT	0.397428	-0.00802102	9.27852	1.85507e-18	2.61861e-17	30.9828		HALLMARK_IL6_JAK_STAT3_SIGNALING	-0.329737	-0.100903	-11.3789	5.3505e-26	8.9175e-25	48.1578		HALLMARK_HYPOXIA	-0.374391	-0.0104775	-17.1084	5.3204e-46	8.86733e-45	93.7876
HALLMARK_EPITHELIAL_MESENCHYMAL_TRANSITION	0.348702	0.0953648	9.26236	2.09488e-18	2.61861e-17	30.8627		HALLMARK_ALLOGRAFT_REJECTION	-0.359327	-0.0926641	-10.6465	2.5191e-23	3.14887e-22	42.0636		HALLMARK_INFLAMMATORY_RESPONSE	-0.475596	-0.0762784	-16.004	7.02176e-42	8.77719e-41	84.3276
HALLMARK_MITOTIC_SPINDLE	0.269981	0.00455111	8.96969	1.85302e-17	1.85302e-16	28.7105		HALLMARK_COMPLEMENT	-0.257639	-0.0861736	-10.4508	1.25929e-22	1.25929e-21	40.4711		HALLMARK_APOPTOSIS	-0.326763	-0.0506107	-15.0543	2.37945e-38	2.37945e-37	76.226
HALLMARK_MTORC1_SIGNALING	0.293671	-0.0340623	8.89723	3.1585e-17	2.63208e-16	28.1842		HALLMARK_IL2_STAT5_SIGNALING	-0.229578	-0.0896124	-10.3427	3.04039e-22	2.53366e-21	39.599		HALLMARK_ANGIOGENESIS	-0.455893	-0.0129453	-14.9349	6.58846e-38	5.49038e-37	75.211
HALLMARK_ANGIOGENESIS	0.286692	0.0594805	8.70042	1.32642e-16	9.47446e-16	26.7685		HALLMARK_UV_RESPONSE_DN	-0.239919	-0.0814571	-9.13664	3.98798e-18	2.84856e-17	30.2288		HALLMARK_IL6_JAK_STAT3_SIGNALING	-0.468841	-0.0794797	-14.8919	9.50309e-38	6.78792e-37	74.846
HALLMARK_E2F_TARGETS	0.384335	-0.022139	8.19667	4.76183e-15	2.97614e-14	23.2395		HALLMARK_INTERFERON_GAMMA_RESPONSE	-0.316453	-0.0954995	-9.03721	8.44494e-18	5.27809e-17	29.4883		HALLMARK_COMPLEMENT	-0.381341	-0.0626861	-14.692	5.21165e-37	3.25728e-36	73.1502
HALLMARK_APICAL_JUNCTION	0.203272	0.042788	8.13148	7.49288e-15	4.16271e-14	22.7931		HALLMARK_EPITHELIAL_MESENCHYMAL_TRANSITION	-0.281896	-0.156216	-8.47952	5.15287e-16	2.86271e-15	25.4342		HALLMARK_APICAL_SURFACE	-0.332761	-0.0480774	-14.4633	3.63775e-36	2.02097e-35	71.2143
HALLMARK_TNFA_SIGNALING_VIA_NFKB	0.24954	0.0594371	7.82871	5.96226e-14	2.98113e-13	20.752		HALLMARK_APICAL_SURFACE	-0.182285	-0.0929914	-8.02193	1.3216e-14	6.60798e-14	22.2395		HALLMARK_APICAL_JUNCTION	-0.349833	-0.0232038	-14.1468	5.30983e-35	2.65492e-34	68.5437
HALLMARK_UNFOLDED_PROTEIN_RESPONSE	0.221477	-0.0573409	7.78753	7.87352e-14	3.57887e-13	20.4785		HALLMARK_APOPTOSIS	-0.170833	-0.0994038	-7.91313	2.80754e-14	1.27615e-13	21.4983		HALLMARK_KRAS_SIGNALING_UP	-0.355344	-0.0676722	-14.0132	1.64018e-34	7.45535e-34	67.4203
HALLMARK_PI3K_AKT_MTOR_SIGNALING	0.162431	-0.0119101	7.6817	1.60153e-13	6.67305e-13	19.7804		HALLMARK_TNFA_SIGNALING_VIA_NFKB	-0.227933	-0.131759	-7.81766	5.40684e-14	2.25285e-13	20.8538		HALLMARK_IL2_STAT5_SIGNALING	-0.333521	-0.0715088	-13.9176	3.67304e-34	1.53043e-33	66.6173
HALLMARK_MYC_TARGETS_V2	0.340102	-0.0931321	7.59648	2.82322e-13	1.08585e-12	19.2232		HALLMARK_MYC_TARGETS_V2	0.292589	-0.0968097	7.07443	7.32415e-12	2.81698e-11	16.0348		HALLMARK_ALLOGRAFT_REJECTION	-0.460993	-0.0917565	-11.8015	1.44631e-26	5.56272e-26	49.2119
HALLMARK_MYC_TARGETS_V1	0.302643	-0.0540737	6.9498	1.80439e-11	6.44426e-11	15.1434		HALLMARK_TGF_BETA_SIGNALING	-0.183676	-0.100643	-6.52172	2.23174e-10	7.9705e-10	12.6912		HALLMARK_INTERFERON_GAMMA_RESPONSE	-0.434765	-0.0817655	-11.0215	7.20202e-24	2.50423e-23	43.0395
HALLMARK_APOPTOSIS	0.15593	0.0321656	6.77977	5.15197e-11	1.71732e-10	14.116		HALLMARK_COAGULATION	-0.15744	-0.0508093	-6.25487	1.07748e-09	3.59161e-09	11.1543		HALLMARK_TGF_BETA_SIGNALING	-0.334846	-0.0555906	-11.0161	7.5127e-24	2.50423e-23	42.9975
HALLMARK_BILE_ACID_METABOLISM	-0.132696	-0.0241507	-6.26832	1.07717e-09	3.36617e-09	11.1448		HALLMARK_OXIDATIVE_PHOSPHORYLATION	0.229161	-0.0321183	6.20607	1.42913e-09	4.46604e-09	10.8789		HALLMARK_MITOTIC_SPINDLE	-0.330401	-0.00919633	-10.6565	1.24389e-22	3.88715e-22	40.2099
HALLMARK_APICAL_SURFACE	0.150475	0.0413978	6.11689	2.56035e-09	7.53044e-09	10.3005		HALLMARK_APICAL_JUNCTION	-0.146561	-0.0963015	-6.18224	1.63957e-09	4.82226e-09	10.745		HALLMARK_PI3K_AKT_MTOR_SIGNALING	-0.228009	-0.0362713	-10.6389	1.42525e-22	4.19192e-22	40.0748
HALLMARK_REACTIVE_OXYGEN_SPECIES_PATHWAY	0.182088	-0.0768469	5.75087	1.94096e-08	5.39156e-08	8.32927		HALLMARK_INTERFERON_ALPHA_RESPONSE	-0.251257	-0.0817174	-6.14365	2.04602e-09	5.68339e-09	10.5291		HALLMARK_UV_RESPONSE_DN	-0.29878	-0.0849052	-10.5726	2.3792e-22	6.60888e-22	39.5661
HALLMARK_UV_RESPONSE_UP	0.117527	-0.024755	5.60049	4.33784e-08	1.14154e-07	7.54844		HALLMARK_MYOGENESIS	-0.143244	-0.0489905	-5.96263	5.70076e-09	1.42519e-08	9.5313		HALLMARK_COAGULATION	-0.247671	-0.0298766	-9.51801	6.79132e-19	1.78719e-18	31.6739
HALLMARK_ESTROGEN_RESPONSE_LATE	0.108473	-0.0259307	5.32224	1.83802e-07	4.59505e-07	6.14947		HALLMARK_ANGIOGENESIS	-0.169201	-0.120716	-5.75973	1.74737e-08	4.16039e-08	8.4423		HALLMARK_ANDROGEN_RESPONSE	-0.217146	-0.0566504	-8.6761	2.85937e-16	7.14842e-16	25.6919
HALLMARK_TGF_BETA_SIGNALING	0.15117	0.0346002	5.09866	5.62192e-07	1.33855e-06	5.06931		HALLMARK_HEDGEHOG_SIGNALING	-0.163532	-0.0431771	-5.73851	1.96115e-08	4.45716e-08	8.33019		HALLMARK_GLYCOLYSIS	-0.185955	0.024171	-7.74071	1.60712e-13	3.82647e-13	19.4397
HALLMARK_INFLAMMATORY_RESPONSE	0.153806	0.0897565	4.80989	2.25038e-06	5.11451e-06	3.7336		HALLMARK_ANDROGEN_RESPONSE	-0.124421	-0.0828197	-5.29621	2.01133e-07	4.37246e-07	6.07425		HALLMARK_G2M_CHECKPOINT	-0.341118	0.0517071	-7.60386	3.90904e-13	8.88418e-13	18.5636
HALLMARK_DNA_REPAIR	0.130517	-0.0802145	4.6811	4.09078e-06	8.52246e-06	3.15981		HALLMARK_REACTIVE_OXYGEN_SPECIES_PATHWAY	0.143932	-0.0842322	4.91839	1.30412e-06	2.71691e-06	4.27109		HALLMARK_INTERFERON_ALPHA_RESPONSE	-0.343639	-0.0715121	-7.39025	1.53383e-12	3.33442e-12	17.2173
HALLMARK_COMPLEMENT	0.123702	0.0702081	4.39777	1.45433e-05	2.90866e-05	1.94613		HALLMARK_HYPOXIA	-0.102136	-0.120119	-4.85088	1.79992e-06	3.59985e-06	3.96119		HALLMARK_MYOGENESIS	-0.178604	-0.0509521	-6.86195	4.03386e-11	8.40388e-11	14.0027
HALLMARK_IL6_JAK_STAT3_SIGNALING	0.139104	0.0919929	4.1451	4.26816e-05	8.20801e-05	0.921106		HALLMARK_DNA_REPAIR	0.122024	-0.0774778	4.82513	2.03339e-06	3.91036e-06	3.84398		HALLMARK_MTORC1_SIGNALING	-0.221256	0.0270317	-6.81595	5.3207e-11	1.06414e-10	13.7309
HALLMARK_IL2_STAT5_SIGNALING	0.103943	0.0473658	4.12908	4.56153e-05	8.44728e-05	0.857998		HALLMARK_MYC_TARGETS_V1	0.171493	-0.0951936	4.17108	3.76376e-05	6.72101e-05	1.0547		HALLMARK_HEDGEHOG_SIGNALING	-0.187861	-0.0526256	-6.17911	2.14851e-09	4.13175e-09	10.1078
HALLMARK_CHOLESTEROL_HOMEOSTASIS	0.102506	-0.0465315	3.65323	0.000298704	0.000515007	-0.915413		HALLMARK_UNFOLDED_PROTEIN_RESPONSE	0.112633	-0.092913	3.99744	7.70095e-05	0.000132775	0.376085		HALLMARK_E2F_TARGETS	-0.291367	0.0568232	-5.87393	1.15185e-08	2.13305e-08	8.46826
HALLMARK_PROTEIN_SECRETION	0.103947	-0.0166878	3.3549	0.00088125	0.00129596	-1.9247										HALLMARK_UV_RESPONSE_UP	-0.118364	-0.0167208	-5.82549	1.49503e-08	2.6697e-08	8.21401
HALLMARK_INTERFERON_GAMMA_RESPONSE	0.118312	0.0838968	2.97472	0.00313685	0.00435673	-3.09365										HALLMARK_NOTCH_SIGNALING	-0.142703	-0.0568541	-5.40847	1.31968e-07	2.2753e-07	6.09531
HALLMARK_ALLOGRAFT_REJECTION	0.101666	0.0987122	2.60726	0.00951868	0.0125246	-4.09627										HALLMARK_P53_PATHWAY	-0.112587	-0.0453612	-5.21065	3.55151e-07	5.91919e-07	5.13529
																HALLMARK_OXIDATIVE_PHOSPHORYLATION	0.204787	0.00740135	5.16294	4.49027e-07	7.24237e-07	4.90818
																HALLMARK_ESTROGEN_RESPONSE_LATE	-0.105274	-0.0163285	-5.06043	7.39078e-07	1.15481e-06	4.42609
																HALLMARK_PROTEIN_SECRETION	-0.159686	-0.0398592	-4.93666	1.33496e-06	2.02266e-06	3.85493
																HALLMARK_FATTY_ACID_METABOLISM	0.124395	-0.0269012	4.71703	3.70601e-06	5.45001e-06	2.87096
																HALLMARK_ESTROGEN_RESPONSE_EARLY	-0.101662	-0.0298153	-4.48822	1.03265e-05	1.47522e-05	1.88689
																HALLMARK_WNT_BETA_CATENIN_SIGNALING	-0.114578	-0.0149798	-4.21674	3.30475e-05	4.58993e-05	0.774878
																HALLMARK_UNFOLDED_PROTEIN_RESPONSE	-0.108845	0.0206754	-3.69337	0.000263863	0.000338286	-1.19369
																HALLMARK_MYC_TARGETS_V1	-0.13115	0.0622135	-2.9394	0.0035497	0.00422584	-3.60743
