# Supplementary material for: Comprehensive analysis reveals the potential value of inflammatory response genes in the prognosis, immunity, and drug sensitivity of lung adenocarcinoma
Source: BMC Med Genomics. 2022 Sep 18;15:198. doi: 10.1186/s12920-022-01340-7 (PMC9484176; doi:10.1186/s12920-022-01340-7)
Supplement: Supplementary file 4 — Additional file 4. Table S3. The overlapping differentially expressed genes (DEGs) among the three tumor molecular subtypes. [file 12920_2022_1340_MOESM4_ESM.xlsx]

## Sheet: Sheet1
Table S3. The overlapping differentially expressed genes (DEGs) among the three tumor molecular subtypes.
Genes
TPM4
LOX
TCEANC
ANGPTL2
TIMP2
ZYX
TUBB6
VCL
PPP1R18
CHST11
TNIP2
DSE
ELK3
CORO1C
RAB31
LAMB1
COL6A3
FAP
ADAM19
AXL
IL15RA
PALLD
MMP2
CAVIN1
FRMD6
WISP1
SPARC
TSHZ3
FLNA
AF201337.1
MSC-AS1
ANTXR1
SSH1
EMP3
CTSB
RPARP-AS1
CALD1
CRNDE
PRR16
EMILIN1
FNDC3B
TNFSF4
C1orf210
IL2RA
THBS1
ITPRIP
RAB17
ITGAV
GBP1
GLT8D2
ARHGEF6
ANTXR2
TIMP3
HAPLN3
ACTA2
CALHM5
NEXN
CMTM3
FBN1
CTSK
NEK8
RASSF2
PRRX1
TAGLN
CD209
OLFML2B
RECQL
LAMA4
AC034199.1
LHFPL2
LUZP1
FOXA2
MFGE8
PIP4K2A
PTAFR
PDGFRB
BICD1
TRAM2
RAB23
FSTL1
GBP2
CACFD1
SEPT8
ZDHHC16
ARHGAP10
MED11
SUOX
CRISPLD2
KBTBD8
ZNF444
CLIC4
STAMBPL1
TSTD1
PDCD1LG2
SETD4
AC068888.1
VCAM1
ARPC2
ANO6
TM7SF2
BTK
IRF8
C1S
NBL1
MRGPRF
MAFB
TNFAIP3
GGTA1P
RAB40B
GPRC5C
GLIPR1
LATS2
ABHD14A
C1R
MRPS26
PYCR2
TMCC3
MRPS25
ZNF76
CBR3-AS1
FCGR3A
EMP1
FBXW4
VIM
FLI1
MRC2
TNS3
TGM2
ATP5IF1
STAT1
AC233723.2
SLC25A16
SLC9A9
SFTA2
FMNL1
KCNJ11
GNAI3
TMEM9
LILRB2
AC108860.2
SH3BGRL
LDHD
C2orf15
GNAI2
ACTR2
ESRP2
LINC02435
LIMS1
NTAN1
TMEM273
P4HTM
CTGF
HIC1
MED9
AC007383.2
ARHGAP25
GIMAP8
MCUB
AP003071.4
PTGES3P1
RCSD1
FAM174B
