# Supplementary material for: Comprehensive analysis reveals the potential value of inflammatory response genes in the prognosis, immunity, and drug sensitivity of lung adenocarcinoma
Source: BMC Med Genomics. 2022 Sep 18;15:198. doi: 10.1186/s12920-022-01340-7 (PMC9484176; doi:10.1186/s12920-022-01340-7)
Supplement: Supplementary file 5 — Additional file 5. Table S4. Multivariate Cox analysis (stepwise regression models) for the construction of an IRGS. [file 12920_2022_1340_MOESM5_ESM.xlsx]

## Sheet: Sheet1
Table S4. Multivariate Cox analysis (stepwise regression models) for the construction of an IRGS.
id	coef	HR	HR.95L	HR.95H	pvalue
ADM	0.144412	1.15536	0.951553	1.40282	0.14472
CD69	-0.277325	0.757808	0.589413	0.974313	0.0305474
GNAI3	0.673165	1.96043	0.997515	3.85287	0.0508497
PCDH7	0.250085	1.28413	1.03413	1.59458	0.0235917
PSEN1	0.586798	1.79822	0.934067	3.46185	0.0791107
SLC11A2	-0.680367	0.506431	0.315833	0.81205	0.00474042
TLR2	-0.240334	0.786365	0.628057	0.984576	0.0361269
TNFSF9	0.224246	1.25138	0.98552	1.58896	0.0657289
