# Supplementary material for: Comprehensive analysis reveals the potential value of inflammatory response genes in the prognosis, immunity, and drug sensitivity of lung adenocarcinoma
Source: BMC Med Genomics. 2022 Sep 18;15:198. doi: 10.1186/s12920-022-01340-7 (PMC9484176; doi:10.1186/s12920-022-01340-7)
Supplement: Supplementary file 6 — Additional file 6. Table S5. The correlation of FDA approved drugs Z scores with the IRG expression values. [file 12920_2022_1340_MOESM6_ESM.xlsx]

## Sheet: Sheet1
Table S5. The correlation of FDA approved drugs Z scores with the IRG expression values.
Gene	Drug	cor	pvalue
CD69	Nelarabine	0.887777	3.33e-21
CD69	Dexamethasone Decadron	0.506486	3.64e-05
CD69	Fluphenazine	0.48689	7.98e-05
CD69	Arsenic trioxide	0.470694	0.000147468
TNFSF9	TYROTHRICIN	-0.467589	0.000165301
CD69	Asparaginase	0.454518	0.000264152
TLR2	Vinorelbine	-0.452123	0.000287263
ADM	DACARBAZINE	-0.439449	0.00044326
PSEN1	Raltitrexed	-0.422046	0.000782833
ADM	Raloxifene	-0.419422	0.000850739
CD69	DACARBAZINE	0.417933	0.000891574
CD69	Ifosfamide	0.417358	0.000907807
PSEN1	Oxaliplatin	-0.415403	0.000965043
CD69	Imatinib	0.414441	0.000994385
CD69	Cyclophosphamide	0.412458	0.00105743
CD69	Nilotinib	0.406674	0.00126234
TLR2	Allopurinol	0.405933	0.00129102
TNFSF9	Vinblastine	-0.402946	0.00141268
PSEN1	Actinomycin D	-0.397366	0.00166783
SLC11A2	JNJ-42756493	-0.396717	0.00170003
CD69	Hydroxyurea	0.395082	0.00178363
PSEN1	Epirubicin	-0.391792	0.00196315
ADM	Cyclophosphamide	-0.3917	0.00196837
CD69	Chlorambucil	0.391307	0.00199095
TLR2	ABT-199	0.384978	0.00238709
CD69	Irofulven	-0.384746	0.00240291
CD69	Axitinib	0.380954	0.00267418
PSEN1	Valrubicin	-0.378577	0.0028578
PSEN1	Doxorubicin	-0.378251	0.00288386
CD69	Carmustine	0.378064	0.00289887
CD69	Fludarabine	0.374927	0.00316164
PSEN1	Carmustine	-0.374206	0.00322498
GNAI3	Fluorouracil	-0.373458	0.00329184
CD69	Cytarabine	0.373292	0.00330687
CD69	6-THIOGUANINE	0.370392	0.00357896
CD69	Melphalan	0.368428	0.00377427
CD69	Lomustine	0.366646	0.00395962
TNFSF9	Arsenic trioxide	-0.365993	0.00402952
CD69	Raltitrexed	0.363236	0.0043369
CD69	Bendamustine	0.362765	0.00439137
ADM	Palbociclib	-0.361715	0.00451508
TNFSF9	Actinomycin D	-0.360745	0.00463217
ADM	6-MERCAPTOPURINE	-0.360544	0.00465676
CD69	Uracil mustard	0.357702	0.00501683
ADM	Dromostanolone Propionate	-0.356514	0.00517445
SLC11A2	Docetaxel	-0.353324	0.00561951
TNFSF9	JNJ-42756493	0.35041	0.00605515
TNFSF9	Ibrutinib	0.349008	0.0062751
SLC11A2	Paclitaxel	-0.348205	0.00640421
TNFSF9	Erlotinib	0.347939	0.00644734
PCDH7	umbralisib	-0.347719	0.00648348
PSEN1	DAUNORUBICIN	-0.34766	0.00649305
CD69	Vorinostat	0.347049	0.00659404
TNFSF9	Tamoxifen	-0.346306	0.00671875
PCDH7	ARRY-162	0.34606	0.00676055
PSEN1	Vinblastine	-0.345211	0.00690614
CD69	Pipobroman	0.344098	0.00710147
PSEN1	BMN-673	-0.342743	0.00734565
GNAI3	Denileukin Diftitox Ontak	-0.341804	0.00751915
PSEN1	Vincristine	-0.341729	0.00753311
PSEN1	Daunorubicin	-0.338703	0.00811766
PSEN1	Imatinib	-0.337926	0.0082741
PCDH7	Vincristine	-0.33695	0.00847414
PSEN1	Lomustine	-0.335837	0.00870754
ADM	DECITABINE	-0.335711	0.00873422
ADM	Allopurinol	-0.335587	0.00876056
PCDH7	Trametinib	0.335279	0.00882653
TLR2	Vinblastine	-0.334071	0.00908923
PSEN1	Teniposide	-0.332028	0.00954879
PCDH7	Celecoxib	-0.330231	0.0099696
CD69	Oxaliplatin	0.330203	0.00997635
ADM	6-THIOGUANINE	-0.328854	0.010303
TNFSF9	Raloxifene	-0.32766	0.0105996
CD69	Thiotepa	0.326771	0.0108254
TNFSF9	STREPTOZOCIN	0.325468	0.0111636
ADM	Tamoxifen	-0.322967	0.0118388
TNFSF9	Pipamperone	-0.322656	0.0119253
CD69	Triethylenemelamine	0.321872	0.0121453
ADM	Nitrogen mustard	-0.318417	0.0131579
PCDH7	Axitinib	-0.318193	0.0132259
SLC11A2	Vorinostat	0.317697	0.0133778
TNFSF9	Midostaurin	0.316524	0.0137427
CD69	Acrichine	0.316216	0.0138401
TNFSF9	Vinorelbine	-0.316086	0.0138813
CD69	Pemetrexed	0.31601	0.0139054
SLC11A2	Dabrafenib	0.315131	0.0141871
TNFSF9	Paclitaxel	-0.314727	0.0143185
CD69	Etoposide	0.313541	0.0147098
TNFSF9	VINORELBINE	-0.312478	0.0150681
PSEN1	Mithramycin	-0.312185	0.0151684
CD69	Idarubicin	0.31192	0.0152592
PCDH7	Palbociclib	-0.311632	0.0153587
PSEN1	Homoharringtonine	-0.310138	0.0158838
SLC11A2	Vinorelbine	-0.309986	0.015938
PSEN1	Vinorelbine	-0.309526	0.0161034
SLC11A2	Dasatinib	-0.309414	0.0161435
PSEN1	Acrichine	-0.309254	0.0162017
TNFSF9	Carfilzomib	-0.308913	0.0163256
ADM	LDK-378	-0.308103	0.0166234
PSEN1	Pipobroman	-0.306649	0.01717
PSEN1	Cisplatin	-0.306447	0.0172469
SLC11A2	Nelarabine	0.306374	0.017275
TLR2	Paclitaxel	-0.306363	0.0172793
PSEN1	Nilotinib	-0.306302	0.0173025
CD69	Crizotinib	0.301807	0.0191016
PSEN1	Etoposide	-0.301118	0.0193906
SLC11A2	brigatinib	-0.300918	0.0194756
TNFSF9	Azacitidine	0.299979	0.0198772
CD69	Cladribine	0.299639	0.0200247
PSEN1	METHOTREXATE	-0.299456	0.0201042
TNFSF9	Afatinib	0.298937	0.0203314
PSEN1	Idarubicin	-0.298822	0.0203819
ADM	LEE-011	-0.295515	0.0218854
PCDH7	pralatrexate	-0.292736	0.02322
PSEN1	Fluorouracil	-0.292716	0.0232299
PCDH7	Vismodegib	-0.29255	0.0233119
TNFSF9	Mitotane	0.292183	0.0234935
TLR2	Actinomycin D	-0.29176	0.0237045
PSEN1	Ifosfamide	-0.291676	0.0237468
PSEN1	Sulfatinib	-0.28991	0.0246471
TNFSF9	Sonidegib	0.288588	0.0253399
SLC11A2	Zoledronate	-0.287737	0.0257944
PSEN1	Tamoxifen	-0.287672	0.0258297
TNFSF9	Ifosfamide	-0.286347	0.0265516
TNFSF9	Daunorubicin	-0.286162	0.026654
CD69	Irinotecan	0.2859	0.0267993
PSEN1	Carboplatin	-0.284478	0.027599
ADM	Calusterone	-0.283591	0.0281083
PSEN1	Crizotinib	-0.283015	0.0284431
TLR2	Acrichine	-0.2829	0.0285101
PCDH7	Ixazomib citrate	-0.282655	0.0286542
PSEN1	Irofulven	0.281764	0.0291817
PSEN1	Vemurafenib	-0.280793	0.0297664
TNFSF9	Irofulven	0.279032	0.030851
PSEN1	Ixabepilone	-0.277033	0.0321228
PCDH7	Cobimetinib (isomer 1)	0.27699	0.0321505
PSEN1	Cyclophosphamide	-0.276288	0.0326072
PSEN1	Melphalan	-0.274956	0.0334893
GNAI3	LDK-378	-0.274824	0.0335779
SLC11A2	gilteritinib	-0.274795	0.0335978
PCDH7	Raloxifene	-0.274165	0.0340229
TNFSF9	Eribulin mesilate	-0.273923	0.0341871
TNFSF9	PENTOSTATIN	0.272891	0.0348966
ADM	Selumetinib	-0.272571	0.0351189
TNFSF9	Vincristine	-0.271933	0.0355657
TNFSF9	Lomustine	-0.270903	0.0362969
TLR2	Epirubicin	-0.270856	0.0363303
PSEN1	Denileukin Diftitox Ontak	-0.270579	0.0365293
PSEN1	Bendamustine	-0.26906	0.0376368
ADM	Nilotinib	-0.268601	0.0379765
PSEN1	Mitomycin	-0.267359	0.0389088
PCDH7	Midostaurin	-0.263279	0.0421069
CD69	Dexrazoxane	0.26287	0.0424388
PSEN1	Bisacodyl, active ingredient of Viraplex	0.262703	0.0425756
ADM	Lenvatinib	0.262543	0.0427062
CD69	Daunorubicin	0.262306	0.0429006
TNFSF9	Pazopanib	0.262139	0.0430386
CD69	Teniposide	0.262016	0.0431394
ADM	Encorafenib	-0.261829	0.0432942
PSEN1	LDK-378	-0.26087	0.0440943
PSEN1	Depsipeptide	-0.259487	0.0452705
GNAI3	DECITABINE	-0.259418	0.0453299
CD69	Calusterone	0.259405	0.0453405
ADM	Imatinib	-0.259299	0.0454319
SLC11A2	Alectinib	-0.259153	0.0455581
TNFSF9	Idelalisib	0.258117	0.0464604
SLC11A2	Parthenolide	0.258045	0.0465231
TLR2	TYROTHRICIN	-0.257128	0.047335
GNAI3	Alectinib	-0.256843	0.0475893
TLR2	Calusterone	0.256746	0.0476763
TLR2	Eribulin mesilate	-0.256388	0.0479979
TNFSF9	LEE-011	-0.256327	0.0480529
TNFSF9	Mithramycin	-0.256018	0.0483329
CD69	Palbociclib	0.25528	0.0490055
PCDH7	Alectinib	-0.254704	0.0495357
CD69	Mitoxantrone	0.254594	0.0496383
