# Supplementary material for: Comprehensive analysis reveals the potential value of inflammatory response genes in the prognosis, immunity, and drug sensitivity of lung adenocarcinoma
Source: BMC Med Genomics. 2022 Sep 18;15:198. doi: 10.1186/s12920-022-01340-7 (PMC9484176; doi:10.1186/s12920-022-01340-7)
Supplement: Supplementary file 7 — Additional file 7. Table S6. Analysis of differential gene expression between high and low IRGS groups. [file 12920_2022_1340_MOESM7_ESM.xlsx]

## Sheet: Sheet1
Table S6. Analysis of differential gene expression between high and low IRGS groups.
gene	conMean	treatMean	logFC	pValue	fdr
CRYBA1	0.0371573	0.0923808	1.31395	0.000130685	0.000375293
LINC00601	0.149789	0.0579437	-1.37021	8.19e-06	3.24e-05
AC254562.2	0.026949	0.0746431	1.46978	3.44e-09	3.46e-08
CYCSP52	0.0772451	0.167075	1.11298	3.7e-05	0.00012273
ZNF483	0.148411	0.307252	1.04982	9.56e-09	8.33e-08
AC002519.1	0.0192618	0.0535242	1.47445	2.86e-09	2.94e-08
AC124069.1	0.0453094	0.257328	2.50573	0.0189052	0.0310859
SLC24A4	0.039022	0.0997372	1.35384	2.16e-15	1.55e-13
HNRNPA1P70	0.0577121	0.13037	1.17567	2.99e-07	1.74e-06
Z95152.1	0.208774	0.458376	1.13459	3.06e-06	1.36e-05
AC018659.2	0.0397597	0.0967244	1.28257	0.00138001	0.00305631
AC024451.4	0.21139	0.445594	1.07582	5.92e-06	2.43e-05
RN7SKP137	0.0830162	0.240338	1.5336	4.52e-07	2.49e-06
C9orf131	0.0108168	0.0406035	1.90834	2.34e-06	1.07e-05
KRT6A	102.404	14.21	-2.84929	3.94e-16	3.47e-14
FNDC1	11.3596	5.25825	-1.11126	0.00032368	0.000841846
KCNA2	0.0455927	0.105038	1.20404	7.48e-11	1.21e-09
NPTX1	1.07656	6.99607	2.70012	0.00112279	0.00254494
MEIS1-AS2	0.0236421	0.0655396	1.47101	0.000408633	0.00103732
AC023830.1	0.047913	0.103541	1.11171	5.33e-07	2.88e-06
LINC00940	0.0493263	0.112004	1.18312	2.82e-10	3.87e-09
SCGB3A2	84.0186	445.377	2.40624	4.52e-11	7.82e-10
RNU6-247P	0.287514	1.2677	2.14052	1e-06	5.06e-06
LINC00173	0.142298	0.45473	1.67609	4.3e-19	1.17e-16
ESRRG	0.134802	0.306074	1.18304	1.59e-06	7.59e-06
ARMC2-AS1	0.142228	0.433767	1.60872	2.22e-08	1.75e-07
C9orf41-AS1	0.0784491	0.165785	1.07948	0.000195678	0.000538395
KLK11	5.79398	14.6925	1.34246	2.52e-09	2.63e-08
RNU6-1016P	0.983758	2.59852	1.40131	9.64e-09	8.4e-08
GTF2IP7	0.703742	0.327164	-1.10503	4.31e-11	7.5e-10
AC004691.1	0.0544501	0.126393	1.21491	0.0007355	0.00175089
AC068790.1	0.0737652	0.167853	1.18618	0.000109357	0.000319712
AF064858.1	0.285084	0.60687	1.09	5.97e-08	4.2e-07
PLAC4	0.0512137	0.943906	4.20404	0.00047663	0.00118689
AC090192.2	0.409639	0.175739	-1.22092	1.44e-07	9.11e-07
KRTAP5-7	0.015621	0.0360382	1.20604	4.72e-07	2.59e-06
DUOX1	2.29617	6.02284	1.39121	3.27e-11	5.88e-10
AC023510.1	0.028248	0.0848219	1.58629	2.75e-06	1.23e-05
RF00322	0.0192543	0.0652617	1.76105	2.76e-09	2.85e-08
AC008033.3	0.054437	0.143164	1.39501	1.69e-07	1.05e-06
RSPO2	0.220721	0.455719	1.04592	9.47e-14	3.76e-12
AC009652.1	0.0828682	0.273488	1.72259	1.44e-05	5.3e-05
AC122718.2	0.0418443	0.303312	2.8577	0.00125049	0.00280111
MFSD1P1	0.018501	0.10692	2.53086	0.000166002	0.000464918
MYRFL	0.135421	0.38127	1.49336	0.00446011	0.00866147
AL353803.5	0.202483	0.452723	1.16083	3.8e-05	0.000125942
AC125603.2	0.86633	2.52368	1.54254	2.69e-07	1.58e-06
MIR3677	0.735435	2.10067	1.51418	5.82e-11	9.74e-10
AC008737.1	0.153724	0.356282	1.21268	3.4e-09	3.43e-08
AC104024.1	0.0269171	0.0852976	1.66398	6.71e-10	8.17e-09
CCDC60	0.165009	0.462603	1.48723	5.98e-09	5.56e-08
CSNK1G2-AS1	0.0444136	0.0947487	1.09311	1.17e-07	7.59e-07
AP003557.1	0.031237	0.0644179	1.04421	1.88e-07	1.16e-06
WDR63	0.281059	0.572899	1.02741	0.00223752	0.00469169
RF02271	0.0829086	0.174127	1.07055	1.11e-11	2.29e-10
KRT17P4	0.00514292	0.0126348	1.29675	0.000772048	0.00182821
AC010998.1	0.0263224	0.186035	2.82121	1.22e-13	4.69e-12
MIR4639	0.202049	0.56254	1.47725	3.7e-08	2.75e-07
ANKRD36BP2	0.468843	1.14807	1.29203	5.21e-06	2.17e-05
AL139132.1	0.0806791	0.187629	1.21762	0.000118451	0.000343595
HNF1A-AS1	0.39733	0.797771	1.00564	9.05e-05	0.000269924
KHDRBS2-OT	0.0786326	0.283216	1.8487	5.2e-11	8.85e-10
INA	2.76817	0.893662	-1.63113	4.74e-05	0.000152907
SBK3	0.551126	0.223377	-1.3029	9.18e-08	6.14e-07
SNX29P2	0.0123505	0.0272188	1.14003	4.17e-09	4.07e-08
ANKRD44-IT1	0.0405753	0.27643	2.76824	5.66e-06	2.34e-05
AC104964.3	0.125318	0.302382	1.27078	2.33e-13	8.26e-12
RPL18P10	0.082732	0.251832	1.60594	0.00140218	0.00309933
AC010627.1	0.0456975	0.173557	1.92522	2.47e-08	1.92e-07
HOXD11	0.347984	0.119067	-1.54725	4.61e-05	0.000148879
AL353795.3	0.015919	0.0580155	1.86569	1.58e-09	1.74e-08
AL732314.4	0.0621068	0.138144	1.15335	2.44e-07	1.45e-06
NPIPB1P	0.0380033	0.083288	1.13198	7.22e-07	3.79e-06
RPL7L1P9	0.0197655	0.0476756	1.27027	0.0172797	0.0287102
AC073349.2	0.272509	0.545824	1.00213	7.47e-08	5.13e-07
C7	6.90956	21.7887	1.65691	2.65e-14	1.31e-12
AL135960.1	0.0210979	0.0589793	1.48311	8.94e-12	1.9e-10
RF00411	0.0676376	0.155194	1.19817	0.000242863	0.000652932
MACC1-AS1	0.0448018	0.324485	2.85652	0.0162449	0.0271953
ADAMTS9-AS2	0.071807	0.191072	1.41192	2.22e-12	5.76e-11
SLC10A2	0.00937825	0.775831	6.37028	1.67e-06	7.93e-06
MST1L	0.695386	2.41003	1.79317	1.65e-12	4.46e-11
CSPG4P10	0.53182	1.07627	1.01703	1.66e-11	3.27e-10
FOSB	9.67781	21.8489	1.17481	4.33e-05	0.000141243
CYCSP6	1.75315	0.875478	-1.00181	1.02e-05	3.93e-05
TWIST1	2.65473	1.16685	-1.18595	1.99e-09	2.13e-08
SUSD2	13.7288	44.7867	1.70586	3.69e-13	1.23e-11
RAP1AP	0.213939	0.589972	1.46345	1.33e-11	2.68e-10
SEC24AP1	0.0225847	0.10281	2.18657	2.35e-07	1.41e-06
Z99127.1	0.0245101	0.126949	2.3728	9.52e-05	0.000282531
AL139807.1	0.0902867	0.317478	1.81407	0.00323691	0.00651546
KRT14	19.8358	1.37391	-3.85175	5.81e-06	2.39e-05
HOXD1	0.861828	2.89819	1.74968	1.81e-08	1.45e-07
AC023090.2	0.0269466	0.054281	1.01034	0.00791669	0.014401
MIR193BHG	1.41186	0.646809	-1.12618	8.28e-09	7.34e-08
AL132765.1	0.0662459	0.195121	1.55847	0.000987339	0.00227195
AC110741.1	0.226384	1.32841	2.55286	9.63e-06	3.74e-05
AP000866.3	0.311323	0.631214	1.01972	1.73e-09	1.88e-08
RNU6-757P	0.158154	0.341585	1.11092	0.00948174	0.0169176
AP002358.1	0.0609392	0.205786	1.7557	1.27e-05	4.78e-05
AC104472.1	0.0381267	0.114506	1.58655	7.68e-11	1.24e-09
RF00561	0.0812325	0.173799	1.09729	4.7e-09	4.51e-08
BNIP3P15	0.144465	0.314806	1.12375	0.000155143	0.000437366
AC005291.2	0.700034	0.212869	-1.71746	0.0032688	0.00657205
AL512631.1	0.0383111	0.152086	1.98905	7.69e-11	1.24e-09
AC141273.2	0.161163	0.794676	2.30185	2.85e-10	3.9e-09
AL022323.4	0.0130455	0.0594421	2.18793	0.00118628	0.00267232
AC002454.1	0.184009	0.0687925	-1.41946	4.82e-06	2.03e-05
AC087620.1	0.0522262	0.190236	1.86494	0.0097075	0.0172673
LINC02489	1.28415	3.83473	1.57832	5.3e-12	1.21e-10
ABCA10	0.0897773	0.216342	1.26889	1.44e-11	2.88e-10
ITIH4	0.0960957	0.194105	1.0143	4.1e-11	7.19e-10
PKD2L2	0.0320065	0.0652857	1.0284	6.57e-11	1.08e-09
ERICH3	0.292173	0.736226	1.33333	1.74e-05	6.26e-05
SOSTDC1	0.623374	1.36561	1.13138	3.2e-07	1.84e-06
CNGA3	0.45174	2.18538	2.27432	3.33e-13	1.12e-11
SPANXB1	6.07993	0.729817	-3.05845	2.48e-10	3.44e-09
AC103681.2	0.0263595	0.0646861	1.29513	8.63e-07	4.44e-06
AL121895.1	0.0383327	0.111925	1.54588	9.66e-07	4.91e-06
AL365361.1	1.76628	4.33214	1.29437	2.18e-16	2.07e-14
AP000866.5	0.325399	0.798782	1.29559	3.11e-13	1.06e-11
AC006017.1	0.256812	0.52429	1.02965	4.69e-09	4.51e-08
GATA6-AS1	0.238288	0.664068	1.47863	1.46e-07	9.2e-07
AC027279.1	0.051207	0.122175	1.25453	1.33e-08	1.11e-07
CA15P1	0.0948117	0.194511	1.03672	0.0002539	0.000679
EFCC1	0.807278	1.74281	1.11028	2.36e-15	1.66e-13
HSPC324	0.274059	0.598917	1.12787	5.04e-10	6.35e-09
LINC02367	0.10212	0.212821	1.05938	0.000376412	0.000963428
AC010761.3	0.523545	1.08566	1.05219	4.53e-08	3.29e-07
DNER	4.38845	1.39558	-1.65284	3.61e-06	1.57e-05
AP001767.4	0.348541	0.758459	1.12174	6.27e-12	1.41e-10
AC004494.1	0.0965059	0.202956	1.07248	4.08e-11	7.15e-10
AL365356.1	0.0323193	0.157025	2.28052	0.00743244	0.0136162
RNA5SP123	0.101143	0.249468	1.30246	0.000394672	0.00100545
AL158163.2	0.130816	0.313112	1.25914	7.68e-15	4.5e-13
C2orf73	0.0886847	0.1905	1.10303	0.00578607	0.010916
HNRNPA1P37	0.023856	0.0534837	1.16474	0.0140152	0.0238905
AC024600.1	0.0113936	0.0248838	1.12698	0.00257171	0.00531006
AC010201.1	0.218128	0.465967	1.09505	3.15e-09	3.2e-08
AL928742.1	0.278661	0.715744	1.36093	4.11e-10	5.3e-09
PCAT18	0.0594407	0.143256	1.26907	0.0012274	0.00275471
C6orf201	0.0426371	0.0942782	1.14481	9.59e-14	3.81e-12
AC087752.3	0.473503	1.07118	1.17776	1.08e-19	4.1e-17
LRRC36	0.228102	1.28408	2.49299	1.69e-21	1.74e-18
RABGAP1L-IT1	0.0316942	0.107567	1.76295	0.00449954	0.00872769
AC026401.1	0.0260102	0.0934099	1.8445	0.000649945	0.00156678
AL035658.1	0.0633816	0.199184	1.65197	1.79e-06	8.4e-06
MIR3680-1	0.149265	0.363666	1.28474	0.00148165	0.00325555
AC021171.1	0.0203073	0.0708263	1.80229	0.0140973	0.0240188
C1orf158	0.116658	0.31154	1.41713	2.66e-05	9.18e-05
CFAP65	0.19885	0.469368	1.23904	2.17e-07	1.31e-06
LRRC74B	0.0431643	0.192448	2.15656	5.44e-07	2.94e-06
WIF1	4.26346	20.7302	2.28164	7.13e-11	1.16e-09
CA4	0.33916	1.22636	1.85435	1.05e-08	9.02e-08
RMDN2	0.942222	2.00623	1.09035	6.92e-21	4.58e-18
CLEC4F	0.107671	0.382295	1.82806	1.5e-14	8.04e-13
BX842568.3	0.0576857	0.120318	1.06057	0.00118023	0.0026602
PTPN13	4.08348	10.4708	1.35851	1.55e-10	2.28e-09
RPL26P35	0.0390096	0.141823	1.86219	0.00204404	0.00432604
CDKL2	1.30168	3.9136	1.58812	4.26e-17	5.25e-15
TEX49	0.029475	0.0706762	1.26173	0.00218392	0.00458966
MS4A6E	0.0584712	0.16388	1.48684	0.00281861	0.00576507
RF02119	0.201189	1.05232	2.38694	0.000418038	0.00105907
AL158847.1	0.0265989	0.0572416	1.1057	0.00647284	0.0120484
AC092658.1	0.021542	0.0626538	1.54025	1.5e-05	5.52e-05
LINC02289	0.115448	0.259595	1.16903	2.3e-06	1.05e-05
P2RX2	0.0676098	0.27945	2.04729	3.24e-14	1.56e-12
AC073862.2	0.0991519	0.258074	1.38007	8.81e-14	3.56e-12
LINC01781	0.322409	0.872922	1.43696	1.06e-07	6.95e-07
AC010255.3	0.0228137	0.0542457	1.24961	0.00495809	0.0095098
AC009088.1	0.0868407	0.180673	1.05694	4.69e-09	4.51e-08
CAPSL	1.00961	2.6176	1.37444	5.75e-05	0.000181059
LPL	4.91462	15.9945	1.70242	9.76e-14	3.86e-12
RF00402	0.00650068	0.034863	2.42303	0.00124941	0.00279913
AC087763.1	0.144651	0.459508	1.66752	1.23e-13	4.73e-12
AC037441.1	0.0203187	0.067059	1.72262	2.59e-13	9.1e-12
LNCAROD	1.08438	0.1331	-3.02628	1.5e-12	4.11e-11
CASP12	0.0699275	0.168178	1.26606	4.83e-14	2.19e-12
GALNT17	0.58836	1.37714	1.2269	4.34e-12	1.02e-10
ZCCHC12	0.310328	0.835584	1.42899	0.000942491	0.00217956
MIR3142HG	0.393697	1.05069	1.41618	2.39e-13	8.45e-12
AC005856.1	0.201007	0.536379	1.41601	5.76e-14	2.52e-12
SLC22A10	0.00643765	0.0245461	1.93089	8.38e-08	5.66e-07
AC073862.5	0.0724959	0.198065	1.45	3.16e-16	2.86e-14
AC007036.2	0.0817085	0.249727	1.61179	5.25e-08	3.76e-07
AC102945.1	0.0424024	0.1144	1.43187	0.00173772	0.00374956
AC138230.1	0.253625	0.526088	1.0526	7.18e-17	8.29e-15
AC023051.1	0.0505975	0.12942	1.35492	0.000236712	0.000637936
NME9	0.200995	0.422914	1.0732	5.54e-07	2.98e-06
BX248123.1	0.052224	0.180572	1.78979	1.7e-06	8.06e-06
AC010255.1	0.0710398	0.164021	1.20718	0.00485496	0.00933131
ANGPTL7	0.0302725	0.1252	2.04816	7.51e-08	5.16e-07
CTD-3080P12.3	0.0225849	0.114863	2.34648	0.00221753	0.00465292
AC104984.2	0.0443082	0.136119	1.61922	0.0136241	0.023298
SUMO2P19	0.21006	0.427735	1.02592	2.3e-08	1.8e-07
AP003717.3	0.0124343	0.0260302	1.06586	0.00015618	0.000439978
AC110792.3	0.309407	0.670164	1.11501	3.93e-13	1.3e-11
ALK	0.0792804	0.16696	1.07446	1.32e-05	4.93e-05
LINC00535	0.0538129	0.115543	1.10241	4.68e-11	8.05e-10
PRRT2	0.633715	1.31302	1.05098	3.73e-09	3.69e-08
AL590644.1	0.140507	0.0668919	-1.07074	1.15e-05	4.36e-05
AC246787.2	0.191266	0.407281	1.09045	0.000480613	0.00119563
AC107464.2	0.0342103	0.0766306	1.16349	0.0014086	0.00311247
FCF1P1	0.0344348	0.0812845	1.23911	0.0272022	0.04292
C11orf88	0.349479	0.867521	1.31169	0.000762501	0.00180868
AC011899.1	0.0175373	0.0626347	1.83654	3.19e-05	0.000107715
TRIM72	0.15266	0.354789	1.21664	0.00131925	0.00293524
SERPIND1	1.3475	8.41265	2.64227	1.26e-08	1.06e-07
SERPINA10	0.0363913	0.141678	1.96095	3.97e-10	5.15e-09
AC006504.1	0.107907	0.246894	1.1941	2.3e-07	1.39e-06
AC013474.1	0.0178787	0.0426425	1.25405	8.91e-05	0.000266043
AC002351.1	0.255036	0.0573386	-2.15312	0.0176182	0.0292134
ZMYND19P1	0.0433183	0.0921786	1.08946	0.0102587	0.0181389
RAD17P1	0.0919297	0.337771	1.87744	6.61e-09	6.06e-08
CELF3	0.347104	1.00627	1.53558	3.72e-07	2.1e-06
PLEKHH2	1.14644	2.71237	1.2424	1.11e-16	1.18e-14
DGCR10	0.231699	0.483992	1.06273	2.51e-05	8.7e-05
AL110115.1	0.120615	0.246	1.02825	0.0100827	0.0178617
AC015845.1	0.0460626	0.177995	1.95016	0.0101812	0.0180155
ELOVL3	1.43733	0.64557	-1.15475	0.000362015	0.000930953
TPPP2	0.00546697	0.0109983	1.00846	0.000236569	0.000637612
STAC2	0.333984	0.958335	1.52075	0.0014749	0.0032428
AL450263.1	0.277204	0.601546	1.11773	7.95e-13	2.38e-11
ATP6V0CP1	0.0276396	0.0647155	1.22737	0.000869936	0.00202997
TMEM158	4.28459	1.94593	-1.1387	3.85e-13	1.27e-11
COL11A1	17.2468	7.09958	-1.28052	5.95e-10	7.36e-09
AC013275.1	0.261437	0.982618	1.91017	7.03e-14	2.96e-12
IGLV1-36	16.9707	47.3318	1.47976	0.00584658	0.0110205
RNU6-748P	0.110482	0.244918	1.14849	0.00371923	0.00737486
PTPRT	0.135994	0.384733	1.50032	4.76e-08	3.44e-07
LINC00973	3.66873	1.12804	-1.70146	1.24e-05	4.67e-05
PRDM13	0.129701	0.045947	-1.49714	0.000346425	0.000894736
IRX5	2.9515	7.44318	1.33447	1.4e-16	1.44e-14
LINC00930	0.239708	0.499121	1.05811	1.49e-09	1.66e-08
NRGN	11.4296	28.4441	1.31536	6.62e-10	8.07e-09
SLC26A8	0.0589663	0.135963	1.20525	2.28e-12	5.89e-11
TREHP1	0.124316	0.368694	1.56841	3.79e-10	4.96e-09
AC053513.1	0.236845	0.48123	1.02279	7.92e-08	5.4e-07
AC027544.1	0.0835773	0.21587	1.36898	0.000348497	0.000899586
TRIM50	0.03632	0.144654	1.99377	1.36e-09	1.53e-08
AC090236.2	0.0777382	0.182203	1.22885	1.36e-09	1.53e-08
AC024361.1	0.576832	1.15808	1.00551	4.54e-12	1.06e-10
AC005912.2	0.00871904	0.0275404	1.65931	1.09e-06	5.47e-06
CDA	36.3924	12.8187	-1.50539	6.65e-12	1.47e-10
AC145146.1	0.0640773	0.242025	1.91727	8.48e-08	5.72e-07
RNU6ATAC38P	0.23154	0.463152	1.00022	0.00231544	0.00483614
AC025580.1	3.38675	6.82061	1.01	0.00022211	0.000602255
AC068587.2	0.499629	1.66245	1.73438	5.24e-13	1.68e-11
RHEX	0.453713	1.38085	1.6057	2.81e-16	2.59e-14
AC005920.2	0.0322401	0.269068	3.06104	0.00017197	0.000480088
AC133473.1	0.103993	0.226661	1.12405	0.00729429	0.0133948
DPPA4	0.0161616	0.0369534	1.19314	0.00507756	0.0097129
MGC27382	0.0576823	0.217325	1.91365	3.01e-07	1.74e-06
LANCL1-AS1	0.15933	0.387897	1.28366	1.4e-11	2.82e-10
PCDH20	0.0300852	0.11516	1.93651	2.22e-12	5.76e-11
AQP5	17.1442	50.4891	1.55825	4.66e-09	4.49e-08
AL353662.1	0.0470791	0.563967	3.58245	0.000263868	0.000702487
ADGRF4	3.96449	1.37773	-1.52484	4.84e-18	8.93e-16
S100A2	78.6961	17.3815	-2.17874	1.73e-05	6.25e-05
NPY4R	0.0549275	0.144261	1.39308	0.000512766	0.0012678
AC139491.2	0.105553	0.222413	1.07528	3.52e-06	1.53e-05
HIGD1B	1.81637	3.71883	1.03379	8.2e-12	1.77e-10
NR0B1	4.99231	2.04364	-1.28856	1.05e-05	4.05e-05
AP000907.2	0.0584246	0.121038	1.05081	5.32e-05	0.000169369
MYCNOS	0.0454532	0.107508	1.24199	0.020863	0.0339151
AC114760.2	0.126818	0.402455	1.66607	1.4e-10	2.08e-09
AL512288.1	0.0697787	0.14388	1.04401	1.83e-06	8.6e-06
WDFY4	1.07019	2.59963	1.28044	4.31e-17	5.29e-15
TMPRSS2	9.88497	23.2477	1.23378	1.76e-17	2.49e-15
AC015799.1	0.0801323	0.250648	1.64521	1.37e-06	6.65e-06
RF00092	0.0658873	0.158684	1.26808	5.58e-06	2.31e-05
MIR8071-1	2.02402	4.14377	1.03372	7.01e-05	0.000215782
SFTPD-AS1	0.0191269	0.0933589	2.28719	8.82e-16	6.98e-14
HOPX	24.4833	55.7383	1.18687	3.71e-11	6.58e-10
COL25A1	0.50098	1.64098	1.71174	6.03e-08	4.24e-07
ACP7	0.302968	0.0872614	-1.79575	1.59e-05	5.78e-05
AC129492.6	0.12252	0.267691	1.12755	0.0035594	0.00709536
AC008429.4	0.0684321	0.171582	1.32615	0.00165687	0.00359656
AC018926.3	0.35863	0.72167	1.00884	1.36e-12	3.79e-11
AC010306.1	0.0470448	0.107837	1.19674	1.8e-07	1.12e-06
TRIML2	0.0761507	0.0129659	-2.55413	0.000453637	0.00113726
HOXA10	1.79282	0.81723	-1.13342	1.13e-06	5.65e-06
FIBCD1	1.66664	0.665946	-1.32347	2.11e-09	2.24e-08
ANKDD1B	0.451163	1.23637	1.45439	1.25e-14	6.75e-13
CSTP1	0.140544	0.61882	2.1385	5.02e-11	8.58e-10
AL450996.1	0.00879815	0.0454218	2.36811	1.92e-06	8.96e-06
RNU7-45P	1.00718	2.63372	1.38678	3.01e-05	0.000102353
AL031848.1	0.100102	0.200349	1.00104	3.63e-05	0.000120666
AL138900.2	0.295673	2.14702	2.86026	1.5e-12	4.11e-11
SNORA20	0.115728	2.41817	4.3851	0.0113538	0.0198421
CIDEC	0.770504	0.327464	-1.23447	8.21e-06	3.24e-05
ANXA8L1	0.522341	0.219202	-1.25273	0.000329128	0.000854867
AC141586.5	0.0640219	0.143884	1.16827	4.45e-10	5.69e-09
RN7SL113P	0.14467	0.367896	1.34653	1.12e-06	5.58e-06
AL031772.1	0.0177859	0.0575588	1.6943	1.9e-05	6.8e-05
AC092338.1	0.163602	0.351275	1.10241	0.00226089	0.00473462
AC090092.1	0.0467097	0.134909	1.5302	2.1e-11	4.02e-10
AC091181.1	0.0285462	0.110043	1.9467	1.72e-05	6.22e-05
CRHR2	0.0920754	0.383863	2.0597	6.54e-06	2.66e-05
AL445493.3	0.140182	0.831979	2.56925	9.21e-16	7.2e-14
RPL29P3	0.0599852	0.151926	1.34069	0.00408849	0.00801976
LMF1-AS1	0.0622823	0.128996	1.05043	5.05e-06	2.11e-05
SCTR	2.45883	8.09255	1.71862	1.08e-14	5.98e-13
SLC22A2	0.0111463	0.00341181	-1.70796	4.02e-06	1.73e-05
AC006378.2	0.126127	0.285392	1.17807	2.05e-09	2.19e-08
IGHVIII-67-2	0.44722	0.998995	1.15949	0.00268719	0.00552467
AC104581.1	0.0439996	0.177437	2.01174	9.3e-09	8.14e-08
AL138787.1	0.0754332	0.157376	1.06095	0.00497126	0.00952985
TMED11P	0.0614295	0.393756	2.6803	0.00323552	0.00651313
AC106028.4	0.161761	0.373349	1.20666	4.16e-13	1.36e-11
REN	0.257365	0.586927	1.18937	8.87e-05	0.000265215
GLYCTK-AS1	0.051983	0.121956	1.23025	2.83e-07	1.65e-06
AC067852.4	0.0774239	0.228539	1.56159	1.03e-05	3.96e-05
AL591623.1	0.00965502	0.0463114	2.26202	3.55e-10	4.7e-09
TINAG	1.04393	0.473909	-1.13935	0.00421039	0.00822931
IL20RB	7.34137	2.98259	-1.29948	0.000625966	0.00151435
LINC01933	0.0123677	0.0325478	1.39598	3.54e-08	2.65e-07
IGKV1OR2-6	2.44352	5.52552	1.17715	0.00416513	0.00815285
AL353801.1	0.0627392	0.18677	1.57382	1.75e-06	8.27e-06
AC005154.5	0.0328672	0.0713304	1.11787	2.39e-05	8.34e-05
AC010285.1	0.0532535	0.110935	1.05877	1.01e-06	5.1e-06
AP001458.1	0.249107	0.559545	1.16749	8.8e-07	4.52e-06
RNA5SP217	0.28846	0.709208	1.29784	5.28e-05	0.000168363
LINC01105	0.0162835	0.084257	2.37138	4.32e-09	4.2e-08
AL591686.1	0.015875	0.0598805	1.91533	9.89e-07	5.01e-06
AL035588.1	0.0243257	0.101184	2.05643	8.01e-06	3.18e-05
ERLNC1	0.0182488	0.0383122	1.07001	5.17e-05	0.000165151
RN7SKP80	0.366733	2.34728	2.67819	2.68e-12	6.77e-11
UBE2V2P3	0.0635395	0.136146	1.09942	2.99e-07	1.74e-06
AL354893.2	0.0720331	0.170717	1.24488	6.13e-06	2.51e-05
LINC01267	0.0735002	0.187481	1.35093	0.000296313	0.000778668
MIR199A1	0.1976	0.402283	1.02562	0.00254416	0.00526167
CPA4	0.480238	0.220783	-1.12112	1.69e-09	1.84e-08
AL354977.1	0.0576706	0.152239	1.40043	8.82e-07	4.52e-06
CD1A	2.74691	5.74491	1.06448	1.77e-06	8.34e-06
AC012020.1	0.136183	0.299189	1.13552	4.24e-09	4.13e-08
STPG3	0.277348	0.636549	1.19857	5.75e-11	9.65e-10
GK-AS1	0.495791	1.0565	1.09148	1.97e-12	5.19e-11
MIR7848	0.316459	0.700951	1.1473	0.00112207	0.00254393
AC105053.1	0.0670034	0.14499	1.11364	1.49e-13	5.55e-12
TRGJP2	0.594145	1.39877	1.23527	0.000328278	0.000852928
FSCN1P1	0.0459062	0.0195861	-1.22886	7.69e-07	4.01e-06
AC002558.2	0.0208106	0.0753642	1.85656	0.00132217	0.00294086
AC093797.1	0.148575	0.373886	1.33141	1.38e-10	2.05e-09
FMO6P	0.0808518	0.189311	1.22741	0.000175451	0.000488338
AL133406.1	0.0163277	0.0513698	1.6536	3.15e-05	0.000106471
AL353597.3	0.0146633	0.0365457	1.31749	2.13e-07	1.29e-06
AC024901.1	0.280349	0.612789	1.12816	2.68e-07	1.58e-06
AL031602.1	0.299523	0.684738	1.19289	2.83e-10	3.87e-09
LINC00893	0.430449	0.923345	1.10103	2.65e-12	6.7e-11
ZNF750	2.1265	4.9837	1.22874	2.01e-14	1.02e-12
AL032819.2	0.271991	1.79586	2.72305	2.97e-10	4.05e-09
AC026748.1	0.116909	0.276091	1.23976	3.44e-17	4.35e-15
AC027281.1	0.146182	0.405636	1.47242	0.00319947	0.00644849
AC007207.2	0.990516	2.60783	1.3966	1.24e-08	1.04e-07
CYP2A7	0.0217432	0.128348	2.56143	7.37e-07	3.86e-06
ATP13A4	2.52761	8.18066	1.69444	3.34e-17	4.27e-15
AP003419.1	0.0822729	0.0272209	-1.5957	3.61e-10	4.76e-09
AL359881.3	0.0206387	0.0492623	1.25513	7.46e-05	0.000227827
C2orf92	0.307241	0.644451	1.0687	4.38e-16	3.81e-14
DYNLRB2	0.525532	1.18507	1.17313	5.15e-05	0.000164485
LINC02352	0.244971	0.535216	1.12751	8.74e-17	9.78e-15
RF00091	0.0209361	0.0951987	2.18495	0.00724079	0.0133019
PM20D1	0.0749555	0.162245	1.11407	1.03e-08	8.89e-08
AC008440.3	0.556011	0.235786	-1.23763	0.000134821	0.000385912
AC079384.1	0.34893	1.72423	2.30494	1.36e-08	1.13e-07
AP000695.2	0.922654	0.424335	-1.12059	2.81e-19	8.16e-17
PADI3	3.34857	1.17408	-1.51201	0.000919723	0.00213329
PLAU	112.391	53.2819	-1.07682	6e-09	5.57e-08
GGTLC2	0.103221	0.252249	1.28911	1.1e-11	2.27e-10
Z98885.2	0.029731	0.0683579	1.20114	4.26e-10	5.48e-09
AL160274.1	0.00713281	0.0737157	3.36943	2.23e-08	1.76e-07
SCNN1B	7.67253	21.7074	1.50041	8.52e-16	6.78e-14
AC099677.1	1.5862	3.66972	1.2101	2.18e-12	5.67e-11
AC004034.1	0.394514	0.899137	1.18846	7.81e-05	0.000237286
AP003108.5	0.349581	0.859671	1.29816	1.49e-06	7.18e-06
RN7SL277P	0.0451183	0.359171	2.99289	0.0232326	0.0373314
SCUBE2	1.15316	3.78482	1.71463	1.57e-12	4.26e-11
ITGA5	25.6641	12.0853	-1.0865	7.83e-13	2.35e-11
AC083906.3	0.0997033	0.214424	1.10476	9.82e-06	3.81e-05
KCP	1.04688	0.48922	-1.09754	1.75e-09	1.91e-08
AL513318.2	1.12285	0.416372	-1.43122	0.00266917	0.00549256
SLC22A31	22.6279	55.8289	1.30291	1.3e-14	7e-13
AC010547.4	0.00844229	0.0216234	1.35688	3.77e-11	6.68e-10
AC100803.1	0.0882835	0.191376	1.1162	1.19e-06	5.88e-06
APCDD1L	1.51781	0.378188	-2.00482	1.72e-12	4.63e-11
AC011447.2	0.0841086	0.168624	1.00348	0.00167993	0.00364037
AC002563.1	0.102001	0.824341	3.01466	9.46e-17	1.05e-14
LINC01433	0.458067	0.0528699	-3.11504	0.00876638	0.0157696
CACHD1	1.94228	4.6176	1.2494	9.74e-13	2.83e-11
GPR33	0.0204089	0.0478762	1.23011	0.00137511	0.00304741
NCCRP1	8.31348	3.38582	-1.29595	0.0211569	0.0343468
AC108472.1	0.0720527	0.160529	1.15571	0.00289277	0.00589864
PICSAR	1.64598	0.279657	-2.55722	0.000224156	0.00060727
AC092375.2	0.0890485	0.268996	1.59492	2.36e-16	2.23e-14
AC036164.1	0.0388543	0.10058	1.3722	0.00674735	0.0124951
AKR1C2	90.5935	42.7344	-1.08401	0.0219471	0.0354994
CYP4F3	5.7661	1.28186	-2.16936	1.46e-05	5.38e-05
KRT17P3	0.153472	0.0653098	-1.2326	0.000274781	0.000727667
GALNTL6	0.0910043	0.309768	1.76718	0.00011989	0.000347371
AC067931.2	0.0123524	0.0647312	2.38967	0.00203128	0.00430167
C6	0.407056	1.01976	1.32493	9.18e-11	1.44e-09
RNU6-548P	0.256921	0.515354	1.00424	0.000137305	0.000392037
RPS12P27	0.0747026	0.177131	1.24559	0.000129413	0.000371906
PWAR5	0.172429	0.549314	1.67163	2.69e-07	1.58e-06
ALPL	20.1149	48.1027	1.25786	2.14e-11	4.09e-10
AL606469.1	0.0483645	0.157578	1.70405	6.2e-05	0.000193862
AC078889.1	0.019854	0.0536713	1.43472	0.000267041	0.000709849
MIR135B	0.218104	0.442069	1.01925	7.74e-05	0.000235392
LINC00964	0.129778	0.299359	1.20584	2.15e-11	4.1e-10
LYPD3	19.1133	4.88771	-1.96735	8.44e-18	1.37e-15
AC018557.2	0.0610026	0.162666	1.41497	0.0286369	0.0448534
LINC02422	0.142634	0.32307	1.17953	9.85e-06	3.82e-05
CD207	2.94742	8.71672	1.56433	7.78e-10	9.35e-09
AC133540.1	0.077868	0.156001	1.00245	0.013468	0.0230717
CELF2-AS1	0.0938075	0.249589	1.41178	8.4e-11	1.34e-09
LINC01910	0.0550908	0.0117094	-2.23415	7.37e-14	3.07e-12
ZNF831	0.176645	0.370325	1.06794	3.81e-12	9.13e-11
MIR4432HG	0.0085969	0.020961	1.28582	2.11e-06	9.76e-06
AC018809.1	0.270217	0.557477	1.04479	3.27e-11	5.89e-10
AL136982.3	0.021378	0.108668	2.34573	1.36e-05	5.05e-05
BTNL9	0.376862	1.50932	2.00179	1.5e-20	7.59e-18
AC092127.1	0.00564446	0.0385352	2.77127	1.13e-06	5.65e-06
RXRG	0.188307	0.658825	1.80681	9.3e-15	5.28e-13
LINC02016	0.0332225	0.158245	2.25193	7.39e-06	2.95e-05
LINC00337	0.739928	0.343585	-1.10672	1.18e-10	1.78e-09
SLED1	0.119151	0.310871	1.38352	8.25e-05	0.000249069
ANGPTL3	0.0607632	0.129834	1.0954	0.0243218	0.0388975
CALB2	5.35964	1.75655	-1.60939	5.66e-08	4.01e-07
AC016747.3	0.161776	0.392593	1.27904	7.56e-11	1.22e-09
SNORA28	0.282265	1.4874	2.39767	0.00988596	0.0175511
AL157392.4	0.25591	0.547912	1.09831	7.97e-10	9.55e-09
KRT72	0.00920118	0.021135	1.19974	0.000814795	0.00191607
AC025031.5	0.0158967	0.0760391	2.25802	0.00044254	0.00111234
IGKJ5	9.51108	20.5604	1.11219	3.19e-06	1.41e-05
CLNK	0.14811	0.304292	1.03879	2.93e-11	5.34e-10
FOXL2	0.204762	0.0581451	-1.81622	9.27e-05	0.000275832
AC009090.4	0.0879151	0.198371	1.17402	5.06e-13	1.63e-11
SLC25A6P4	0.020152	0.0489807	1.28129	0.000141056	0.00040135
STPG3-AS1	0.207119	0.466851	1.1725	4.99e-11	8.53e-10
AC096564.1	0.0186643	0.140555	2.91278	5.77e-06	2.38e-05
AC006270.2	0.0329895	0.082173	1.31666	0.0108622	0.0190703
FGF12	1.30073	0.345525	-1.91246	0.000286723	0.000756034
SH3BP5-AS1	0.992286	2.18444	1.13844	2.13e-19	6.58e-17
RNU12-2P	0.0524675	0.149011	1.50592	7.23e-08	4.98e-07
AL135818.1	0.377142	0.76945	1.02872	3.55e-11	6.33e-10
IFITM5	0.126122	0.494141	1.97011	0.000292709	0.000770287
RHCG	2.21625	0.914199	-1.27754	0.000315961	0.000824466
AL031668.1	0.0196133	0.138582	2.82084	0.000292775	0.000770388
MIR6769A	0.19708	0.44264	1.16736	6.63e-07	3.51e-06
CLUHP3	1.51986	3.27617	1.10807	2.58e-17	3.43e-15
AC079061.1	0.0180427	0.0574567	1.67106	5.33e-07	2.89e-06
C2orf40	0.635938	1.70362	1.42164	3.72e-07	2.1e-06
TTC21B-AS1	0.0190273	0.043644	1.19771	3.64e-07	2.06e-06
LINC02454	0.409154	0.1364	-1.5848	6.77e-12	1.5e-10
AC131649.2	0.329153	0.742288	1.17322	5.62e-10	6.99e-09
LINC02413	0.029991	0.0689246	1.20049	2.08e-07	1.27e-06
AC048383.1	0.0442192	0.111611	1.33573	2.4e-06	1.09e-05
AC097376.1	0.0415809	0.100586	1.27443	4.68e-05	0.000150913
AC138028.1	0.0207864	0.04864	1.22651	6.01e-06	2.47e-05
AL035405.1	0.0204757	0.118843	2.53707	0.000125596	0.000362133
AC245100.3	0.580049	0.209277	-1.47076	0.00117286	0.00264509
SLC38A8	0.0896367	0.501806	2.48497	0.000395546	0.00100759
Z83843.1	0.861155	2.03566	1.24116	3.36e-11	6.03e-10
AL138963.1	0.141482	0.382221	1.43379	0.0247658	0.0395078
BTBD18	0.0166414	0.0531484	1.67525	1.52e-05	5.57e-05
BNIP3P18	0.0242818	0.172596	2.82945	2.13e-08	1.69e-07
RNU6-315P	0.102588	0.352782	1.78191	9.13e-05	0.000271953
AC006020.1	0.0128081	0.0323812	1.3381	1.94e-06	9.02e-06
CARS-AS1	0.016292	0.0395768	1.28049	0.000778355	0.00184189
LRRC2	0.101194	0.217876	1.10638	5.44e-12	1.24e-10
AC016683.1	0.0203326	0.0698413	1.78028	1.8e-07	1.12e-06
AMT	1.44211	3.17408	1.13815	1.02e-16	1.11e-14
AC092652.1	0.0211837	0.0805811	1.92749	3.64e-05	0.000121027
AL031719.1	0.0252133	0.0507801	1.01008	1.06e-06	5.34e-06
PCSK2	4.99763	14.4265	1.52941	2.67e-11	4.96e-10
TFF1	160.976	77.2106	-1.05997	0.00712611	0.0131163
PHKBP2	0.0152518	0.289965	4.24883	3.56e-06	1.55e-05
MDGA2	0.0781969	0.027749	-1.49468	0.016977	0.0282714
AL451074.4	0.0322276	0.0693546	1.1057	0.0221088	0.0357297
RRM2P3	0.185348	0.375314	1.01786	1.59e-07	9.97e-07
CD1B	0.412463	1.05169	1.35037	5.37e-11	9.1e-10
AL139142.1	0.0224813	0.052321	1.21867	0.000631943	0.00152721
CIITA	2.3301	4.71097	1.01563	5.31e-16	4.44e-14
VAX1	0.113038	0.0177949	-2.66727	5.7e-08	4.04e-07
FAM92B	0.967943	2.43031	1.32815	9.32e-05	0.00027692
AC006947.1	0.0365659	0.130061	1.83061	1.3e-09	1.48e-08
AC006116.5	0.0311603	0.120848	1.95541	0.00447193	0.0086808
CDCA4P1	0.193769	0.510316	1.39705	2.15e-09	2.28e-08
AC100774.1	0.0184136	0.0881163	2.25864	0.000122672	0.000354584
DLC1	3.55808	8.93356	1.32813	8e-20	3.32e-17
ALKAL2	0.172796	0.457919	1.40603	8.34e-11	1.33e-09
AC064801.2	0.0275155	0.0936049	1.76634	3.7e-07	2.09e-06
HHATL-AS1	0.0355648	0.104031	1.54849	0.000128229	0.000368733
INSL6	0.125016	0.2853	1.19037	0.00305045	0.00618169
AC069366.1	0.637987	1.32792	1.05757	0.000180561	0.000501308
LINC02520	0.0486137	0.115051	1.24284	2.45e-05	8.52e-05
AC126323.6	0.0267069	0.109451	2.035	3.84e-09	3.79e-08
FGF23	0.0176714	0.00802221	-1.13934	2.68e-05	9.23e-05
AC073534.1	0.258295	0.629321	1.28477	5.57e-11	9.4e-10
AC023154.1	0.0118681	0.0432022	1.86402	0.0281869	0.0442355
AC005291.1	0.399099	0.135175	-1.56192	0.00866332	0.0156144
AC022497.1	0.168564	0.742259	2.13862	4.22e-29	5.88e-25
OTC	0.0124291	0.0680746	2.45339	2.01e-12	5.29e-11
Z97832.1	0.023698	0.078217	1.72271	7.29e-07	3.82e-06
IGHVII-78-1	0.179897	0.370386	1.04185	6.31e-05	0.000196963
AC108860.1	0.0783761	0.272161	1.79597	0.00954072	0.0170098
RN7SL381P	0.768208	3.21983	2.06742	1.11e-06	5.56e-06
AL117350.1	0.0728497	0.150576	1.0475	2.95e-07	1.71e-06
DES	2.63875	5.82324	1.14197	8.57e-08	5.77e-07
SCGB3A1	51.8133	686.563	3.728	4e-13	1.31e-11
GULOP	0.0229258	0.0593001	1.37107	4.44e-06	1.88e-05
AL021026.1	0.0428692	0.0904033	1.07644	2.04e-05	7.26e-05
ATP12A	0.462355	1.54488	1.74043	0.0276506	0.0435166
CAMK2B	0.164885	0.475306	1.5274	0.00802574	0.0145775
TMEM190	1.83863	4.20421	1.1932	0.01462	0.0247909
IL36B	0.0594834	0.0208282	-1.51395	0.00702853	0.0129581
RNU6-892P	0.118786	0.321001	1.43421	4.14e-08	3.04e-07
AC010329.1	0.321295	0.730647	1.18528	9.85e-09	8.55e-08
LHX1	0.462517	0.110652	-2.06348	1.12e-06	5.59e-06
GDF6	0.632846	0.118908	-2.41201	0.00194275	0.00413492
AC103809.1	0.0240096	0.0486351	1.01838	0.0081924	0.0148531
AC130650.1	0.0351506	0.200412	2.51135	0.00126722	0.00283459
LGALS9DP	0.0208808	0.0494321	1.24327	0.000249895	0.000669632
LINC02265	0.10461	0.221269	1.08078	5.25e-05	0.00016749
AL138721.1	0.23526	0.503612	1.09806	9.47e-06	3.69e-05
PHF5CP	0.0443613	0.0986735	1.15336	0.0165087	0.0275871
RPL23AP55	0.0749606	0.196688	1.3917	0.00133677	0.0029693
SNORA13	0.361012	1.10072	1.60832	0.00957626	0.0170676
CCDC194	0.121419	0.288625	1.2492	5.41e-07	2.92e-06
ACTBL2	0.245675	0.115563	-1.08807	0.000563297	0.0013783
ABCC5-AS1	0.0505919	0.11997	1.2457	0.000253204	0.000677399
PABPN1L	0.00717517	0.0213347	1.57212	7.33e-07	3.84e-06
AL390067.1	0.153158	0.399715	1.38395	1.73e-15	1.28e-13
WT1-AS	0.132912	0.0493099	-1.43052	0.000651849	0.00157096
AL096772.1	0.0136978	0.167646	3.6134	4.27e-07	2.37e-06
RN7SL19P	0.0434287	0.118462	1.4477	0.000531244	0.00130896
AC025423.1	0.0883537	0.288895	1.70918	4.01e-05	0.000132034
MIR27B	0.446193	1.32405	1.56922	3.05e-08	2.32e-07
LHX9	0.175117	0.395369	1.17488	0.000251488	0.00067339
AC010719.1	0.760863	1.98624	1.38433	3.41e-13	1.15e-11
AL355864.2	0.138505	0.499974	1.85192	1.9e-15	1.38e-13
PKP2	5.51997	2.17803	-1.34163	2.91e-13	1e-11
SCARNA9	0.633029	3.99305	2.65715	0.000113109	0.000329506
RGS7	0.236135	0.628024	1.41121	0.00280168	0.00573557
TEKT2	1.0338	2.50607	1.27747	5.62e-06	2.32e-05
AL035416.1	0.0544812	0.131627	1.27262	8.48e-07	4.37e-06
AC020910.3	0.0587912	0.137324	1.22392	0.00323927	0.00651975
AC083805.2	0.132837	0.342055	1.36457	2.81e-08	2.15e-07
CR391992.1	0.0358593	0.121872	1.76494	1.24e-05	4.66e-05
AC068446.1	0.00924094	0.018599	1.00911	0.00153782	0.00336515
HLCS-IT1	0.0624888	0.140264	1.16648	0.0160326	0.0268867
FAM129C	0.133556	0.357177	1.4192	6.09e-12	1.37e-10
AC027544.2	0.0836504	0.185692	1.15047	0.0134536	0.0230503
MELTF	6.35818	2.44572	-1.37835	1.61e-10	2.35e-09
LINC01016	0.00608401	0.0122024	1.00407	0.000257246	0.000686829
AL392089.1	0.0295515	0.0877791	1.57065	0.00111691	0.00253268
AL031705.1	0.122084	0.260631	1.09413	2.34e-09	2.45e-08
AL356218.1	0.036536	0.107463	1.55645	2.18e-05	7.67e-05
AC026464.5	0.0223922	0.0628268	1.48839	0.000972549	0.0022418
AC114781.1	0.011062	0.0312791	1.49959	0.000826688	0.00194076
AC022960.1	0.0551601	0.157449	1.51319	1.54e-05	5.65e-05
MANCR	0.613534	0.147181	-2.05955	8.02e-17	9.12e-15
OR5G5P	0.0403003	0.0943256	1.22686	7.19e-06	2.89e-05
AC139769.3	0.404972	0.936187	1.20897	7.73e-10	9.29e-09
GRIK3	0.0477763	0.200937	2.07238	0.000192803	0.000531376
VSNL1	1.27737	0.638363	-1.00072	0.0244738	0.0391092
MS4A4E	0.162253	0.410359	1.33864	6.45e-14	2.77e-12
LINC01579	0.0886553	0.223433	1.33356	5.7e-08	4.04e-07
AC007494.3	0.0234922	0.17123	2.86568	0.00420344	0.00821687
RF00139	0.0480635	0.157564	1.71293	0.00106237	0.00242297
AP002761.2	0.0228373	0.0461574	1.01517	2.36e-05	8.24e-05
C16orf74	3.94528	1.47455	-1.41985	3.02e-06	1.34e-05
EFHB	0.27152	0.5619	1.04925	7.94e-08	5.41e-07
ENO3	2.00547	4.10264	1.03261	2.27e-07	1.37e-06
AC008878.3	0.0056349	0.0183959	1.70693	2.35e-11	4.42e-10
AC092068.1	0.020516	0.0737249	1.84541	6.72e-08	4.67e-07
HMGA2	3.05526	0.663897	-2.20226	3.53e-10	4.67e-09
AC087190.2	0.0393091	0.0167082	-1.2343	7.13e-05	0.000218935
IGFL2-AS1	0.689617	0.204826	-1.7514	0.0196519	0.0321566
ASCL1	7.45369	19.442	1.38315	4.93e-06	2.06e-05
AC133963.2	0.0198516	0.142592	2.84457	3.9e-09	3.84e-08
HSD17B6	4.56286	13.0286	1.51367	1.5e-07	9.48e-07
DNAI1	0.402984	0.988618	1.29469	0.0145942	0.0247548
HHIP	0.480098	1.88013	1.96943	2.19e-09	2.31e-08
AC011306.1	0.0439639	0.107054	1.28395	2.17e-09	2.3e-08
SNORA12	0.306863	12.6386	5.36409	0.00159896	0.00348306
DLX1	0.147555	0.0438398	-1.75094	0.000579152	0.00141263
CCDC141	0.0449315	0.119343	1.40931	2.22e-08	1.75e-07
RNU4ATAC	0.29014	1.9792	2.7701	5.73e-05	0.000180546
AL049775.1	0.184255	0.0654338	-1.4936	1.52e-05	5.56e-05
CADM3-AS1	0.0340239	0.125748	1.88591	9.76e-18	1.55e-15
AP002518.1	0.0096462	0.0221769	1.20103	0.00621689	0.011635
AC005899.8	0.0334858	0.0679089	1.02005	0.000108181	0.000316575
SERPINI2	0.0753995	0.233622	1.63155	4.85e-10	6.13e-09
AC099811.5	0.0260427	0.101415	1.96132	0.000369646	0.000947987
ARL14	5.46328	2.17564	-1.32833	1.6e-12	4.32e-11
AC104971.3	0.17712	0.422362	1.25375	1.97e-07	1.2e-06
VGF	4.58283	2.02039	-1.1816	5.81e-05	0.000182918
RANBP20P	0.064559	0.363455	2.49309	6e-05	0.000188351
AC020765.4	0.049509	0.103406	1.06256	6.81e-07	3.6e-06
RF00334	0.0393258	0.129823	1.723	0.000159885	0.000449504
DSG3	1.93129	0.385379	-2.32521	3.16e-05	0.000106824
AC091053.2	0.0415169	0.109229	1.39558	8.15e-05	0.000246345
IRX2	4.3178	12.4499	1.52776	2.31e-12	5.95e-11
MIR23A	0.589081	1.38933	1.23785	0.000668455	0.00160736
CARMN	0.0614573	0.256427	2.06089	0.00103502	0.00236836
AC022973.3	0.0600989	0.311851	2.37545	1.71e-05	6.18e-05
GAPDHP15	0.0167315	0.0527007	1.65525	0.00358095	0.00713117
AC068790.4	0.16482	0.384975	1.22387	7.74e-06	3.08e-05
SORCS1	0.0150083	0.0798676	2.41185	2.06e-07	1.25e-06
AC018410.1	0.0596404	0.156281	1.38978	1.43e-05	5.29e-05
C20orf197	0.582784	1.24936	1.10016	4.14e-09	4.04e-08
RN7SL559P	0.0451462	0.36969	3.03364	0.000441219	0.00110982
VN1R80P	0.0547791	0.112491	1.03811	0.00835583	0.0151199
AC090950.1	0.0153132	0.117677	2.94198	5.15e-08	3.69e-07
AC026523.2	0.00309147	0.0117658	1.92824	0.000235984	0.000636434
CLEC17A	0.163306	0.418796	1.35867	1.75e-10	2.53e-09
ENPP1	1.49966	0.749274	-1.00107	2.67e-09	2.77e-08
SCARNA7	0.245633	14.4192	5.87535	0.0188819	0.0310591
SPOCK1	6.18969	1.71592	-1.85089	5.17e-15	3.2e-13
MAGEC1	1.33244	0.46929	-1.50552	7.2e-05	0.000220824
AC025539.1	0.0478155	0.109701	1.19803	6.9e-05	0.000212935
LCMT1-AS2	0.0171143	0.0621617	1.86083	0.000121577	0.000351746
AL160408.1	0.102115	0.345371	1.75796	0.0294291	0.0459289
FSCN1	63.8261	24.8054	-1.36349	3.34e-18	6.59e-16
AP001269.1	0.0389514	0.0826661	1.08562	0.0076605	0.0139797
AC012409.3	0.0592049	0.124015	1.06672	0.000870055	0.00203008
EGFEM1P	0.0298972	0.0681138	1.18793	0.00297272	0.0060422
RN7SL145P	0.2218	0.607114	1.45271	9.72e-14	3.84e-12
AP001442.1	0.00975515	0.0822716	3.07616	0.0166992	0.0278553
SFTA1P	9.37423	30.9325	1.72235	5.73e-11	9.62e-10
MLC1	0.267974	0.60371	1.17176	1.67e-09	1.82e-08
AC098935.2	0.0841357	0.245245	1.54343	6.88e-10	8.35e-09
TNS4	18.677	5.02389	-1.89439	6.26e-13	1.94e-11
MIR29B2CHG	0.243547	0.902806	1.89022	5.78e-20	2.6e-17
OR1F1	0.133364	0.025588	-2.38184	1.67e-08	1.35e-07
CXXC4-AS1	0.00425052	0.0108156	1.3474	0.0012853	0.00286916
AC137055.1	0.0764599	0.227241	1.57145	0.00567418	0.0107267
AP000439.2	0.558256	0.1565	-1.83476	1.8e-09	1.95e-08
AC005342.2	0.0352075	0.0821486	1.22236	2.42e-05	8.42e-05
MYCBP2-AS1	0.0374953	0.0760314	1.01989	0.000719342	0.00171792
AC004022.1	0.0235623	0.0954529	2.01831	0.00296891	0.00603621
CDHR3	0.891424	2.43469	1.44955	7.9e-09	7.07e-08
PCNPP3	0.209838	0.0713305	-1.55668	0.00127166	0.00284235
POPDC3	2.76588	0.82895	-1.73838	5.05e-12	1.16e-10
RPS2P45	0.0143378	0.0583192	2.02414	2.25e-13	8.05e-12
AC004908.3	0.308698	0.702993	1.18731	3.05e-12	7.57e-11
DPYD-AS1	0.277222	1.0305	1.89423	4.5e-05	0.000145865
NKILA	3.05989	1.52897	-1.00092	1.03e-08	8.86e-08
HLF	0.997349	4.24205	2.08859	9.56e-24	2.22e-20
UCN3	5.01015	10.7481	1.10115	2.2e-07	1.33e-06
AL139385.1	0.534832	0.206362	-1.37391	3.5e-05	0.000116694
AC083964.2	0.0401528	0.0922602	1.20021	4.49e-10	5.75e-09
AL136164.4	0.299392	0.64795	1.11385	1.3e-07	8.31e-07
MFAP4	24.0505	50.6242	1.07376	8.43e-09	7.45e-08
IGKV2-40	0.185743	0.391745	1.07661	0.016412	0.0274469
S100A7	12.7594	5.43906	-1.23013	0.000236413	0.000637253
LINC00494	0.0705284	0.15922	1.17474	1.38e-11	2.78e-10
AC107222.1	0.0383569	0.0907727	1.24277	0.000121483	0.000351549
ZNF385B	1.19595	3.73347	1.64236	2.47e-09	2.58e-08
IGHJ3P	8.04673	20.5616	1.35348	1.93e-07	1.19e-06
AC127070.4	0.162871	0.336741	1.04791	1.46e-10	2.16e-09
AL121748.2	0.136039	0.310983	1.19282	4.22e-08	3.09e-07
SLC2A3P2	0.0205304	0.0891402	2.11832	2.67e-06	1.2e-05
CAV3	0.0140919	0.0600307	2.09083	6.79e-08	4.71e-07
RPL7AP15	0.0505714	0.15891	1.65182	6.75e-08	4.69e-07
MALINC1	0.484542	1.01792	1.07094	1.43e-07	9.04e-07
ITM2BP1	0.0380401	0.106534	1.48572	2.37e-07	1.42e-06
AC104852.1	0.0387581	0.0139607	-1.47312	0.001036	0.00237041
FAM90A2P	0.0132403	0.0286302	1.1126	9.29e-07	4.74e-06
AC113346.1	0.665059	0.30113	-1.14309	1.44e-09	1.61e-08
RNVU1-15	0.215156	0.653039	1.60179	2.98e-05	0.000101534
RF00272	0.0239036	0.140938	2.55976	4.12e-09	4.03e-08
AL355076.1	0.0499519	0.13641	1.44933	2.32e-05	8.12e-05
DRAM1	19.5254	42.1934	1.11166	6.96e-17	8.08e-15
UBXN7-AS1	0.0395248	0.0871873	1.14136	0.0014884	0.00326882
SCGB1A1	96.6436	375.176	1.95682	9.81e-07	4.97e-06
KLK14	3.77989	11.9491	1.66048	0.000584286	0.00142415
AC093510.2	0.0654628	0.135753	1.05224	1.12e-09	1.29e-08
FAM227A	0.410829	1.00397	1.28911	9.32e-11	1.46e-09
AC046168.2	0.0512441	0.106701	1.05811	0.000728639	0.00173753
SLC36A3	0.00321992	0.00647566	1.008	0.00137064	0.00303848
AL592430.1	0.0583872	0.212522	1.86388	9.73e-10	1.14e-08
RIMS1	0.113425	0.233928	1.04433	0.00143783	0.00317001
ABCC12	0.00583139	0.0393244	2.75352	3.3e-11	5.92e-10
AC068790.2	0.153434	0.389871	1.34538	0.000180302	0.00050064
AC012181.1	0.66734	1.43865	1.10823	7.97e-18	1.31e-15
AC011816.1	0.0341738	0.0846409	1.30846	0.0199943	0.0326593
AC245041.2	1.50668	0.560781	-1.42586	3.96e-08	2.92e-07
RF00003	0.134975	0.629074	2.22054	2.51e-06	1.13e-05
ZNF90P1	0.00795453	0.0518539	2.7046	0.00105423	0.00240756
CRYM	2.86134	9.42462	1.71975	1.92e-14	9.85e-13
AL139022.1	0.0833666	0.196797	1.23917	6.73e-06	2.73e-05
AC034223.2	0.427477	0.0576338	-2.89086	1.43e-08	1.18e-07
KLHL33	0.0315431	0.0671778	1.09066	3.31e-08	2.5e-07
CYP17A1	0.0601836	0.162789	1.43556	1.25e-13	4.78e-12
AC124319.3	0.120436	0.269131	1.16004	1.9e-06	8.87e-06
NALT1	0.286875	0.59392	1.04985	1.65e-08	1.34e-07
AC114402.1	0.261433	0.610739	1.22412	7.37e-06	2.95e-05
COLCA1	1.06261	2.82231	1.40926	1.27e-20	6.81e-18
ATP4B	0.126063	0.304465	1.27214	3.22e-12	7.93e-11
KIR3DL2	0.072532	0.187052	1.36675	0.0221404	0.0357683
RPS2P36	0.0176628	0.0442485	1.32492	4.08e-05	0.000134085
AC107982.2	0.0439664	0.104781	1.2529	0.00252001	0.00521452
AC083798.1	0.198053	0.536427	1.43749	5.81e-07	3.12e-06
ZMAT1	0.93453	2.13374	1.19107	6.63e-15	3.96e-13
MYOM3	0.24596	0.0965199	-1.34952	9.99e-05	0.000295007
AC008629.1	0.0220306	0.0460919	1.065	2.86e-07	1.67e-06
AL356124.1	0.0846286	0.222872	1.397	0.000224564	0.00060814
CAPN8	10.9251	22.8817	1.06655	5.6e-09	5.26e-08
FO681492.1	0.0648567	0.18674	1.5257	2.3e-10	3.23e-09
LINC00891	0.0293496	0.0640005	1.12474	2.41e-07	1.44e-06
AP001931.1	0.355787	0.785595	1.14277	1.46e-09	1.62e-08
AC010524.1	0.128281	0.257999	1.00806	5.59e-09	5.25e-08
RPL21P136	0.0520022	0.127126	1.28962	0.00600616	0.0112838
RN7SL663P	0.228949	0.758049	1.72726	3.35e-08	2.52e-07
DNAI2	0.355965	1.03013	1.53302	2.1e-09	2.23e-08
TPH1	0.0920177	0.285876	1.6354	3.4e-09	3.43e-08
AL512506.1	0.0950508	0.196204	1.04559	5.28e-05	0.000168338
BNIP3P40	0.0741169	0.406292	2.45464	4.18e-14	1.94e-12
IGKV1-33	1.61612	4.33298	1.42283	0.00618299	0.011577
RBM17P4	0.0148322	0.0332594	1.16502	0.0139932	0.023856
AC012651.1	0.209188	0.748545	1.83929	4.08e-23	7.57e-20
LINC00519	0.79348	0.361621	-1.13372	0.000176879	0.000492017
AC133065.3	1.48616	3.57366	1.26581	3.77e-19	1.05e-16
TCF7L1-IT1	0.0306107	0.144656	2.24052	0.000782231	0.00184949
TMEM130	2.29837	5.01655	1.12609	3.71e-09	3.68e-08
CYP2G1P	0.0517687	0.117185	1.17864	6.14e-07	3.27e-06
KLRC2	0.476899	0.207361	-1.20154	0.0115086	0.0200679
FLNC	7.20711	2.32523	-1.63205	1.05e-11	2.18e-10
CTSG	0.574419	1.20938	1.0741	8.04e-06	3.19e-05
LILRA2	0.446216	2.11883	2.24745	3.14e-07	1.81e-06
SLC16A11	0.654323	1.72049	1.39475	1.06e-10	1.63e-09
AC105206.1	0.0102094	0.0504011	2.30356	0.000104171	0.000306192
RNU4-25P	0.0748702	0.261819	1.8061	0.00149189	0.00327519
AL136452.1	0.39913	0.842165	1.07724	5.92e-06	2.43e-05
AC011284.1	0.0349233	0.10617	1.60412	5.37e-06	2.23e-05
KLK8	3.73372	1.26286	-1.56392	5e-06	2.09e-05
UPK1B	16.9939	2.9	-2.5509	4.5e-05	0.000145919
MROH9	0.0626213	0.151508	1.27467	0.0145013	0.0246197
AC027801.3	0.0424572	0.133005	1.6474	4.07e-06	1.74e-05
U62631.1	0.120965	0.372104	1.62112	1.77e-09	1.93e-08
C5	3.7973	8.17388	1.10605	1.25e-06	6.14e-06
AHNAK2	10.8697	4.91441	-1.14522	4.94e-16	4.19e-14
ARGFXP2	0.0811716	0.216923	1.41813	6.43e-08	4.49e-07
AL031005.1	0.0450962	0.133453	1.56525	8.61e-05	0.000258245
AC073439.1	0.0932428	0.310552	1.73577	2.09e-11	4e-10
CDH16	0.0736255	0.571048	2.95534	0.00221648	0.00465108
NDUFAF4P3	0.130004	0.26906	1.04937	7.01e-08	4.85e-07
PKHD1L1	0.050079	0.246902	2.30166	1.82e-12	4.85e-11
CALB1	0.452972	2.93546	2.69609	0.00447985	0.00869192
KCNK17	0.412723	1.48144	1.84376	1.82e-14	9.44e-13
AL513366.1	0.0372705	0.0827095	1.15002	0.000233879	0.000631645
AC020978.7	0.113475	0.233244	1.03946	6.83e-16	5.54e-14
CHRM2	0.00643256	0.0320524	2.31697	4.83e-05	0.000155426
TPTE2P5	0.241174	0.500916	1.05449	4.44e-15	2.79e-13
AC011352.3	0.316143	0.139918	-1.176	9.79e-05	0.000289969
C8orf34	0.162232	0.388151	1.25856	1.41e-07	8.95e-07
HAND1	0.0555104	0.305548	2.46057	0.00695963	0.0128515
XIRP1	0.388536	0.185173	-1.06918	3.2e-10	4.31e-09
RF00586	0.214721	0.543098	1.33875	1.77e-07	1.1e-06
AC245041.1	2.12406	0.548583	-1.95304	9.7e-08	6.44e-07
HMGB1P27	0.0310717	0.0648361	1.0612	6.39e-05	0.000199183
LHX1-DT	0.218534	0.0769465	-1.50593	1.17e-05	4.44e-05
AC231657.2	0.0391677	0.130099	1.73187	1.14e-07	7.45e-07
AC005838.2	0.169343	0.443651	1.38947	1.12e-06	5.61e-06
TDGF1P6	0.0393244	0.114229	1.53844	0.000497627	0.0012341
AL078599.1	0.142305	0.345053	1.27783	0.0018717	0.00400084
AC079210.1	0.37179	1.12054	1.59163	2.76e-12	6.94e-11
AC092653.1	0.153066	0.313173	1.03281	1.05e-06	5.27e-06
AK4P3	0.155843	0.0663209	-1.23256	0.000229963	0.000621673
AC005479.1	0.385225	0.94126	1.28889	8.44e-14	3.45e-12
NPHS1	0.0572646	0.11639	1.02325	3.36e-05	0.000112622
ZNF662	0.551031	1.1431	1.05275	3.74e-12	9.02e-11
TNK2-AS1	0.0874252	0.182362	1.06069	2.72e-14	1.35e-12
PRMT8	0.0754517	0.348948	2.20939	1.96e-16	1.89e-14
AC083801.2	0.0882078	0.0356607	-1.30657	3.41e-06	1.49e-05
VEPH1	1.30503	2.71437	1.05654	8.61e-08	5.79e-07
AC008267.4	0.0319224	0.0663419	1.05535	0.0157094	0.0264024
AC073476.3	0.0274426	0.0565447	1.04297	4.6e-07	2.53e-06
PRG4	0.688848	6.50827	3.24002	1.65e-11	3.26e-10
FGF12-AS2	0.216803	0.0821738	-1.39963	0.000598991	0.00145579
AC002401.4	2.30742	1.09072	-1.081	0.00442312	0.00860043
UNC45B	0.0250194	0.0636094	1.34619	9.36e-14	3.72e-12
AP002478.1	0.413079	0.202924	-1.02548	0.000110806	0.000323634
INMT	3.20518	10.0594	1.65007	4.17e-16	3.64e-14
IL1R1-AS1	0.0203906	0.0678692	1.73485	1.83e-07	1.13e-06
LINC01792	0.0749206	0.0259167	-1.53148	5.1e-10	6.41e-09
AC027514.2	0.158444	0.320261	1.01527	1.78e-07	1.1e-06
AL121835.2	0.0129138	0.0302354	1.22732	1.49e-06	7.16e-06
RN7SL487P	0.0458539	0.0965835	1.07473	0.00765903	0.013978
AC008739.5	0.0117541	0.0262893	1.16131	0.000990565	0.00227873
RPL7P25	0.0212816	0.0838554	1.9783	0.0074311	0.0136154
OR7E115P	0.0166009	0.0428085	1.36663	0.000623659	0.00150955
CNTNAP3	0.177331	0.0791587	-1.16362	0.000176943	0.000492071
AL136984.1	0.0135061	0.0871259	2.68949	0.000838523	0.0019649
KCNK10	0.0351576	0.0973509	1.46936	3.99e-06	1.71e-05
MUC3A	3.54094	7.44432	1.07201	8.81e-06	3.46e-05
RF00554	0.0283683	0.131438	2.21203	3.51e-11	6.25e-10
DCBLD2	20.6496	10.1064	-1.03083	0.00108296	0.00246369
AC126615.2	0.0545841	0.131117	1.26431	0.00392705	0.00774345
AC018462.1	0.0585696	0.138727	1.24402	4.03e-09	3.95e-08
AFF3	0.269839	0.740956	1.45729	4.21e-18	7.97e-16
BCAR3	9.07166	4.2952	-1.07864	2.77e-17	3.62e-15
ARHGAP26-AS1	0.0357512	0.143291	2.00288	1.18e-05	4.47e-05
FAM184A	0.811729	1.85393	1.19152	9.16e-15	5.2e-13
LINC01649	0.0384522	0.0963831	1.32572	1.64e-07	1.03e-06
AL513327.3	0.199968	0.412312	1.04397	7.98e-07	4.14e-06
UBE2L4	0.119988	0.240718	1.00445	7.38e-05	0.000225825
AL078581.3	0.108507	0.217765	1.00498	5.32e-08	3.8e-07
AC013451.2	0.113462	0.0533215	-1.08942	0.00282088	0.00576777
AC087521.2	0.0418882	0.109148	1.38167	9.31e-10	1.09e-08
AC083843.2	0.663765	1.65439	1.31755	3.82e-15	2.47e-13
ADHFE1	0.638721	1.55199	1.28086	1.16e-15	8.96e-14
PLA2G4F	0.862256	3.07145	1.83273	1.72e-19	5.5e-17
AC147651.1	0.0295747	0.067175	1.18356	0.00711635	0.0131018
PGM5P4	0.149739	0.464917	1.63452	9.12e-11	1.43e-09
CD46P1	0.0208581	0.0471313	1.17608	0.00214462	0.00451661
HSD17B13	0.555064	1.63532	1.55885	2.25e-10	3.16e-09
AP003716.1	0.0275124	0.078691	1.51612	7.01e-14	2.96e-12
CYP2A7P2	0.12035	0.254788	1.08206	6.54e-09	6.01e-08
AL663070.1	0.568097	1.91652	1.75428	2.83e-20	1.34e-17
AL354733.2	0.0209772	0.057126	1.44533	1.04e-07	6.84e-07
TNXB	0.746603	2.05503	1.46074	2.52e-08	1.96e-07
AC092667.1	0.0154739	0.0406656	1.39397	3.91e-09	3.85e-08
YPEL5P2	0.081056	0.165572	1.03046	0.0026825	0.00551628
HMGB3P14	0.0423134	0.122334	1.53164	0.000882658	0.00205656
STOML3	0.467	1.00538	1.10625	0.000257133	0.000686592
GRM6	0.0307036	0.061624	1.00508	2.55e-06	1.15e-05
AC026348.1	0.0576477	0.177873	1.62551	3.67e-10	4.82e-09
RRN3P1	0.515523	1.12383	1.12432	2.54e-17	3.39e-15
LINC01504	0.411332	0.857988	1.06065	6.81e-10	8.28e-09
AC093520.2	0.145812	0.309302	1.08491	1.88e-06	8.8e-06
AL359740.1	0.0553193	0.163556	1.56393	7.02e-05	0.000216073
FHOD3	1.9067	0.904215	-1.07634	1.54e-06	7.36e-06
AF127577.6	0.0137763	0.138391	3.3285	0.0189803	0.0311951
EPS15P1	0.165347	0.0550211	-1.58744	5.54e-06	2.29e-05
AC025419.1	0.698772	0.0746161	-3.22726	0.000161629	0.000453767
AC026954.2	0.00368044	0.00774114	1.07267	8.18e-06	3.23e-05
AL137222.1	0.00787589	0.0230784	1.55103	6.95e-05	0.000214161
EFCAB12	0.174612	0.360571	1.04613	2.54e-05	8.8e-05
RNF138P1	0.0650736	0.150708	1.21161	0.0171463	0.0285175
AL356055.1	0.0639631	0.248414	1.95743	0.000203078	0.000556719
SHISA2	2.67267	8.49361	1.6681	7e-08	4.84e-07
AL360093.1	0.0360278	0.0865854	1.26501	5.89e-05	0.000185088
SPATA18	1.38985	3.12156	1.16734	1.1e-09	1.27e-08
AC138409.1	0.0465351	0.164903	1.82522	0.00251306	0.0052017
IGHV3OR16-7	0.18283	0.369799	1.01624	0.00822706	0.0149101
RAB3B	1.33721	0.609853	-1.13269	2.99e-11	5.43e-10
FAM32BP	0.0309671	0.0799349	1.36809	1.7e-07	1.06e-06
CA1	0.0133197	0.118404	3.15208	1.59e-13	5.89e-12
GIP	0.405929	0.113053	-1.84423	1.74e-11	3.4e-10
RPS7P7	0.019431	0.0603353	1.63465	0.00141011	0.00311505
ATP11AUN	0.148019	0.367823	1.31323	0.00153857	0.00336654
ZNF493	0.581049	1.19597	1.04145	3.81e-16	3.38e-14
HAGLR	4.32249	12.106	1.48579	9.71e-14	3.84e-12
AC090004.1	0.217361	0.475658	1.12983	2.17e-14	1.09e-12
RPL21P42	0.0371746	0.0838251	1.17307	3.03e-07	1.76e-06
KCTD19	0.0438959	0.110974	1.33806	4.99e-09	4.76e-08
MIR6774	0.149761	0.466703	1.63984	5.92e-09	5.52e-08
HOXA13	0.575625	0.0794379	-2.85723	3.78e-07	2.13e-06
PGM5P4-AS1	0.0264745	0.0815429	1.62296	8.24e-10	9.84e-09
TCEAL3-AS1	0.0417866	0.157506	1.91429	2.08e-05	7.38e-05
AC013643.3	0.0205256	0.0421709	1.03882	1.36e-07	8.65e-07
MTND5P1	0.0443474	0.115354	1.37915	1.17e-07	7.59e-07
FCAMR	0.0486501	0.178086	1.87206	3.36e-16	3.02e-14
SNORA38B	0.251142	1.8183	2.85601	0.00580427	0.0109466
DIP2A-IT1	0.0665581	0.154512	1.21503	0.0023769	0.00495335
COL7A1	4.84407	2.20145	-1.13776	5.85e-09	5.46e-08
LANCL3	0.117109	0.254021	1.1171	4.04e-10	5.23e-09
MIR6503	0.149078	0.436637	1.55037	1.72e-07	1.07e-06
PLIN5	0.375253	1.1046	1.55758	3.19e-18	6.38e-16
AC006030.1	0.0205428	0.0432551	1.07424	7.35e-12	1.61e-10
LINC01807	0.617908	0.285118	-1.11583	0.0108928	0.0191181
AL390208.1	0.162231	0.400623	1.30419	6.43e-15	3.86e-13
KCNJ11	1.18534	2.39043	1.01197	7.83e-13	2.35e-11
BLK	0.315743	0.98537	1.64191	1.45e-11	2.91e-10
WFDC5	0.478878	3.48542	2.8636	0.0034617	0.00691546
LINC00907	0.00756478	0.0194631	1.36337	1.8e-13	6.56e-12
AC011365.2	0.0249641	0.0531773	1.09095	1.08e-05	4.13e-05
ITGB5-AS1	0.04453	0.13246	1.57271	0.0132047	0.0226825
SNORA73B	3.24698	209.875	6.01429	0.00060282	0.00146305
UMODL1	0.42674	1.32089	1.63008	5.2e-10	6.51e-09
Z82217.1	0.0165899	0.0765614	2.20632	0.000270025	0.000717166
MYBPHL	1.08024	2.97055	1.45938	8.8e-12	1.88e-10
AQP3	100.563	221.815	1.14126	5.47e-13	1.73e-11
AL365277.1	0.269814	0.602808	1.15973	2.17e-07	1.32e-06
AC011498.4	0.0767243	0.295462	1.94522	4.06e-19	1.12e-16
DLX2	0.123896	0.0241495	-2.35906	1.18e-08	9.98e-08
RPS29P11	3.86129	10.4366	1.4345	3.7e-16	3.31e-14
CSAG3	1.36448	0.615586	-1.14831	0.000748792	0.00177919
KLHL14	0.0701994	0.257487	1.87497	1.94e-07	1.19e-06
AC124312.4	0.0891124	0.367782	2.04515	2.33e-05	8.15e-05
THRSP	0.0358116	0.0721424	1.01042	0.00171121	0.00369923
AL596223.1	0.218338	0.061368	-1.83101	0.00566137	0.0107061
AC104809.2	0.187371	0.611514	1.70649	1.18e-11	2.41e-10
KLK12	9.23747	26.1338	1.50035	2.78e-05	9.53e-05
AC109597.2	0.0426126	0.0876063	1.03976	5.4e-06	2.24e-05
AC020951.1	0.0579663	0.17291	1.57674	5.7e-11	9.6e-10
AGAP11	0.0196603	0.0414354	1.07558	1.05e-07	6.93e-07
AC092574.2	0.0829568	0.228126	1.4594	0.00515737	0.00984866
GKN2	1.85046	11.8746	2.68192	3.65e-09	3.64e-08
AL157938.3	0.026038	0.0770689	1.56553	2.15e-05	7.58e-05
ADARB2	0.0531326	0.116424	1.13172	3.49e-08	2.62e-07
AC008897.1	0.433453	0.912373	1.07375	7.31e-14	3.06e-12
AC007000.3	0.0759325	0.225304	1.56908	2.08e-07	1.27e-06
AC020658.7	0.00700318	0.0167672	1.25956	3.17e-05	0.000107175
AC024451.3	0.0522722	0.110594	1.08116	0.00851258	0.0153805
MS4A8	2.0569	4.21617	1.03546	4.81e-06	2.02e-05
ASB11	0.0300436	0.254911	3.08486	2.14e-08	1.7e-07
SCARNA4	0.0630846	0.142398	1.17457	0.00666013	0.0123508
AC005086.1	0.0430716	0.0992889	1.2049	0.00164464	0.00357252
OFD1P17	0.0183222	0.0520309	1.50577	0.00153588	0.00336144
AC008985.1	0.0199918	0.0646834	1.69399	2.57e-05	8.89e-05
AL133245.1	0.0287117	0.0717085	1.32051	4.24e-09	4.13e-08
AP000344.2	0.16356	0.345194	1.07759	1.37e-06	6.65e-06
AC090844.2	0.12486	0.254539	1.02757	6.87e-12	1.52e-10
ZSCAN4	0.0915365	0.249353	1.44577	4.99e-05	0.000160095
MIR6071	0.494856	1.4035	1.50395	4.48e-08	3.26e-07
SRMP2	0.0166099	0.0847086	2.35046	0.00560159	0.0106012
PTN	4.02913	9.12412	1.17921	1.32e-08	1.1e-07
AC244517.3	0.0291993	0.0629293	1.1078	0.00015771	0.000443929
NEAT1	20.0802	42.3565	1.07681	4.06e-09	3.97e-08
SDCBPP1	0.0162999	0.0668937	2.03701	0.0036266	0.00721126
AKAP12	17.864	4.75023	-1.91099	3.85e-09	3.8e-08
C16orf89	32.1019	147.934	2.20422	3.78e-21	3.01e-18
PPP2R2C	2.97671	0.950267	-1.64731	7.84e-08	5.36e-07
AL162274.1	0.116453	0.250112	1.10283	1.04e-09	1.2e-08
AC093648.1	0.0443512	0.235032	2.40581	6.42e-18	1.08e-15
AC015983.2	0.0621745	0.141495	1.18636	3.09e-05	0.000104635
AL158835.1	0.0247471	0.0671261	1.43961	3.33e-13	1.12e-11
AL591623.2	0.121505	0.269006	1.14663	0.000871168	0.00203251
LINC02351	0.217428	0.779844	1.84265	1.8e-06	8.45e-06
BTLA	0.296838	0.613578	1.04757	3.15e-10	4.25e-09
Z73965.1	0.074434	0.159125	1.09613	6.55e-09	6.02e-08
AC005480.1	0.0203594	0.0583717	1.51957	2.46e-05	8.55e-05
KCNJ13	0.0112373	0.120506	3.42274	0.00517903	0.0098812
CMYA5	0.228232	0.461038	1.01438	7.79e-12	1.69e-10
AATK	1.24017	2.4871	1.00393	7.12e-08	4.91e-07
AC005329.3	0.0244842	0.0719308	1.55476	4.24e-10	5.46e-09
RF00394	0.0342774	0.0747187	1.12421	6.45e-05	0.000200689
AL359881.1	0.621432	1.2887	1.05225	1.05e-05	4.05e-05
MAMDC2-AS1	0.0515421	0.146402	1.50611	5.12e-16	4.33e-14
HMGN1P8	0.120705	0.330803	1.45449	0.000197938	0.000544022
TM4SF19	1.23633	0.615964	-1.00514	6e-09	5.57e-08
LINC00479	0.0370916	0.0853104	1.20163	0.000788256	0.00186231
AC073389.2	0.0319364	0.0761522	1.25368	4.81e-07	2.63e-06
AC125603.4	0.00865542	0.0285969	1.72418	5.49e-08	3.91e-07
CCDC17	0.938249	2.40858	1.36014	9.86e-06	3.82e-05
AC009090.3	0.255977	0.582882	1.18719	2.14e-14	1.08e-12
AC007546.2	0.0426515	0.151407	1.82776	2.17e-12	5.67e-11
AL353152.1	0.0273843	0.13006	2.24775	1.01e-11	2.11e-10
AL359094.1	0.0115454	0.0447625	1.95497	0.00120567	0.00271031
ESYT3	0.736999	2.52791	1.77821	1.1e-28	1.02e-24
TDRD10	1.15133	2.75205	1.2572	8.47e-19	2.16e-16
AC022733.1	1.54502	4.36651	1.49886	8.04e-05	0.000243315
HSPE1P11	0.101656	0.29837	1.5534	0.00739924	0.013567
TRIM55	0.243891	0.550996	1.17581	0.000857626	0.00200427
AC009961.2	0.0447677	0.138607	1.63047	9.04e-09	7.92e-08
SLC16A1	10.9415	3.71561	-1.55814	4.76e-12	1.1e-10
RN7SL798P	0.0704602	0.160803	1.19041	0.000118926	0.000344758
AC026992.1	0.0546131	0.170611	1.64339	1.48e-10	2.19e-09
AC087501.1	0.0669022	0.160235	1.26006	0.0238267	0.0381869
RPS3AP29	0.0228488	0.0485336	1.08687	0.00804526	0.0146092
AC025627.1	0.105119	0.224827	1.09678	1.47e-08	1.21e-07
SMTNL2	0.315984	0.633298	1.00303	8.37e-08	5.66e-07
PLA2G1B	1.52816	9.01236	2.56011	1.32e-15	1e-13
AC139453.1	0.192317	0.442773	1.20308	0.000713077	0.00170421
AL353662.3	0.0576799	0.220058	1.93174	0.00105141	0.00240158
FOXP1-IT1	0.0106691	0.128437	3.58955	0.00103083	0.0023609
AL031595.1	0.0194284	0.0462716	1.25196	2.73e-11	5.05e-10
ENAM	0.126859	0.348668	1.45863	8.69e-17	9.76e-15
AC005154.1	0.259335	0.578217	1.15679	4.21e-07	2.34e-06
GP2	0.449964	2.31612	2.36383	0.00508521	0.00972553
AC063961.1	0.165225	0.560925	1.76337	2.48e-06	1.12e-05
AC092953.1	0.0451554	0.105695	1.22694	0.0192849	0.0316304
AC007849.1	0.0927741	0.694085	2.90332	8.48e-07	4.37e-06
NKX2-5	0.271036	0.0787796	-1.78259	0.00191202	0.00407929
AC087273.2	0.450714	1.89387	2.07105	2.26e-05	7.92e-05
GGT2	0.166608	0.455693	1.4516	1.89e-18	4.1e-16
CLDN2	3.1379	22.0232	2.81115	2.03e-12	5.32e-11
AC010422.4	0.139252	0.289228	1.05451	4.73e-07	2.6e-06
SULT2B1	8.09335	3.90058	-1.05305	3.51e-09	3.51e-08
GNMT	0.400422	0.907016	1.17961	5.38e-15	3.29e-13
TEPP	0.186672	0.89614	2.26322	2.28e-15	1.61e-13
IFNWP19	1.15443	0.404308	-1.51366	1.83e-09	1.98e-08
MYOZ1	0.66263	1.6406	1.30795	1.63e-16	1.63e-14
ITIH1	0.0224701	0.0648525	1.52915	5.29e-08	3.78e-07
PLA2G4E-AS1	0.0524689	0.111893	1.09258	0.000148508	0.000420534
AC016737.2	0.0763854	0.167777	1.13518	2.3e-06	1.05e-05
AC025423.5	0.0518055	0.37145	2.84199	4.5e-06	1.9e-05
AL031846.2	0.16085	0.378008	1.2327	5.64e-17	6.68e-15
PRAMENP	0.0879469	0.199389	1.18088	8.29e-07	4.28e-06
AKR1C7P	0.840335	0.327143	-1.36104	0.000184658	0.000511052
AL157996.1	0.0140032	0.0573766	2.03471	8.73e-12	1.87e-10
AC119428.2	0.0867791	0.189572	1.12733	1.37e-11	2.76e-10
FCER2	0.169635	0.673144	1.98848	2.28e-12	5.88e-11
WDR86-AS1	3.1946	7.58503	1.24752	3.26e-06	1.44e-05
LINC02223	0.163323	0.0549971	-1.5703	0.00187006	0.00399808
PPP1R42	0.0956519	0.227402	1.24938	0.00408794	0.00801924
RN7SKP74	0.0969366	0.308143	1.66849	0.000745252	0.00177138
UCA1	7.43344	1.48329	-2.32523	2.41e-06	1.09e-05
NCKAP5	0.25661	0.760586	1.56753	8.75e-11	1.39e-09
VN1R83P	0.547136	1.26135	1.20499	1.72e-17	2.46e-15
HOXA11	0.720338	0.146242	-2.30032	4.46e-08	3.24e-07
RNU6-1280P	0.414281	0.943694	1.18771	2.81e-05	9.62e-05
AC005954.1	0.0922983	0.188887	1.03315	6.99e-08	4.84e-07
ALG1L11P	0.0249095	0.0511322	1.03753	0.00234498	0.00489197
AC032044.2	0.208969	0.469081	1.16655	6.07e-05	0.000190115
AC104791.1	0.029072	0.0621547	1.09624	0.0075583	0.0138249
AL354733.1	0.0136681	0.0289649	1.08349	0.000444033	0.00111579
PBOV1	0.00908143	0.0760587	3.06612	0.00181328	0.00389238
LINC00299	0.0472542	0.0947103	1.00308	5.99e-08	4.21e-07
FTX	0.273337	0.674395	1.30291	8.83e-14	3.56e-12
ATP5MC1P3	0.0313556	0.0836228	1.41517	3.71e-05	0.000123205
AC107398.3	0.00905179	0.0528325	2.54515	0.031985	0.0493946
PEBP4	7.16002	21.433	1.5818	6.39e-13	1.98e-11
C6orf118	0.274636	0.805847	1.55299	2.08e-06	9.62e-06
AC011379.1	0.0114641	0.0853455	2.89619	1.41e-07	8.93e-07
RN7SL351P	0.0609105	0.142537	1.22657	0.000166309	0.000465637
SERPINB7	1.22973	0.490409	-1.32629	2.86e-10	3.9e-09
MTND5P25	0.030787	0.0975366	1.66362	1.18e-06	5.85e-06
C9orf106	0.0476138	0.134574	1.49895	8.97e-12	1.9e-10
AL135978.1	0.0819589	0.0408232	-1.00551	0.0107354	0.0188846
RNU6-638P	0.360041	1.0886	1.59624	0.0277781	0.0436827
WDR38	1.17468	2.78622	1.24604	0.0055891	0.0105813
AC018816.2	0.0580261	0.139377	1.26422	0.0010444	0.00238679
AL662844.3	0.306854	0.626044	1.02871	3.96e-14	1.85e-12
ZBTB20-AS1	0.0367622	0.146232	1.99196	0.00222067	0.00465915
AC008267.7	0.0157785	0.0384448	1.28483	0.00536494	0.0101989
CLGN	4.40445	1.79141	-1.29787	0.00865482	0.0156001
VEGFC	8.96506	2.86342	-1.64657	9.1e-15	5.19e-13
ICAM5	1.54081	3.16469	1.03837	3.3e-10	4.42e-09
AC046158.2	0.0159747	0.101311	2.66493	1.54e-05	5.65e-05
AC006042.3	0.154893	0.378133	1.28762	1.46e-08	1.2e-07
HIGD1C	0.0222117	0.0922361	2.05401	8.64e-07	4.44e-06
CTXND1	0.0637944	0.273783	2.10153	4.36e-12	1.02e-10
RPL12P29	0.0262758	0.0966302	1.87874	0.000223304	0.000605258
AC012181.2	0.783813	1.62703	1.05366	3.45e-18	6.76e-16
AC078925.1	0.0497609	0.126564	1.34678	5.37e-06	2.23e-05
AL162408.1	0.0421202	0.251178	2.57613	0.00131677	0.00293094
TMED6	1.34864	2.88183	1.09548	2.99e-08	2.28e-07
RMST	0.0248449	0.0965992	1.95906	1.63e-09	1.79e-08
RNF175	0.273445	0.589897	1.10921	1.44e-13	5.4e-12
AL110505.1	0.0199286	0.152683	2.93762	5.48e-09	5.16e-08
LCN1P1	0.110854	0.223693	1.01287	3.9e-06	1.68e-05
AGTR1	0.30582	0.84635	1.46857	1.46e-08	1.2e-07
AC093367.1	0.0776343	0.162901	1.06923	3.41e-05	0.00011427
AC106738.1	0.275629	0.700007	1.34464	1.26e-12	3.53e-11
KRT6B	4.56451	1.72742	-1.40184	9.33e-11	1.46e-09
MS4A18	0.0169724	0.0719281	2.08337	0.000365349	0.000938218
AL008733.1	0.256151	0.752285	1.55428	1.6e-12	4.34e-11
ZMYND10	1.34505	2.88607	1.10144	0.00084316	0.00197427
PSORS1C3	0.878112	2.00519	1.19126	7.62e-07	3.98e-06
FCF1P7	0.129548	0.312395	1.26988	9.57e-07	4.86e-06
AC008522.1	0.0145366	0.0327644	1.17244	2.96e-10	4.03e-09
BGLAP	0.478056	0.96447	1.01256	3.2e-10	4.31e-09
AP005131.6	0.0456795	0.206979	2.17986	2.6e-14	1.29e-12
PAX7	0.396968	2.43875	2.61905	1.57e-07	9.87e-07
METTL7A	10.3323	21.9554	1.08742	3.78e-21	3.01e-18
AC119751.3	0.0259996	0.0555864	1.09624	0.00151769	0.0033266
AC113155.1	0.0193172	0.0976997	2.33847	0.0321891	0.0496493
MIR5581	0.972559	2.1116	1.11848	1.66e-09	1.81e-08
LINC01559	1.57859	0.479845	-1.718	9.96e-06	3.85e-05
AC100826.1	0.291182	1.13209	1.95899	6.07e-08	4.26e-07
TSEN15P2	0.0531669	0.156512	1.55768	0.00495053	0.00949729
FFAR2	0.536527	1.79215	1.73997	5.45e-05	0.000172973
AL157938.2	0.0156091	0.0521352	1.73987	0.000740528	0.00176151
AC083967.1	0.399558	0.149216	-1.421	0.0246099	0.0392997
AC027801.4	0.119907	0.266369	1.15151	1.07e-08	9.17e-08
CLIC5	2.30863	4.67533	1.01803	9.11e-09	7.99e-08
AC036103.1	0.106257	0.284635	1.42156	1.89e-11	3.69e-10
LINC02594	0.0787028	0.192051	1.287	0.000642261	0.00155053
SNORA31	1.54371	3.25185	1.07486	1.72e-05	6.2e-05
C1orf87	0.194198	0.498518	1.36012	1.03e-05	3.97e-05
PLEKHS1	3.0775	6.16004	1.00118	1.44e-05	5.32e-05
MIR6124	0.227253	0.712885	1.64937	0.000203964	0.000558863
SYNDIG1L	0.156879	0.446507	1.50903	7.1e-11	1.15e-09
UNC13B	10.9049	22.8836	1.06934	2.84e-21	2.47e-18
AC110048.2	0.0159613	0.0384336	1.26779	2.83e-05	9.7e-05
SLCO4C1	1.86098	4.26913	1.19788	5.22e-12	1.19e-10
AP003385.4	0.0572839	0.285853	2.31907	1.16e-09	1.33e-08
AC046158.3	0.0152334	0.0833526	2.45199	1.92e-07	1.18e-06
AC008280.1	0.0566131	0.183236	1.69449	0.000592147	0.00144067
AC114803.1	0.237135	0.102998	-1.20309	1.32e-08	1.1e-07
AL117381.1	0.202952	0.699009	1.78417	0.000240396	0.000646864
ST3GAL5-AS1	0.412398	0.940152	1.18886	1.48e-15	1.11e-13
AC011944.1	0.301573	0.652	1.11237	1.6e-07	1e-06
AC109479.1	0.0962153	0.047024	-1.03287	2.93e-05	9.99e-05
AL049869.3	0.303588	0.684443	1.17282	1.31e-09	1.48e-08
AP000919.2	0.045109	0.190378	2.07738	1.66e-06	7.88e-06
TRAJ4	0.13228	0.419653	1.66561	6.87e-07	3.63e-06
RNU6-1010P	0.360797	0.814271	1.17432	0.0027636	0.00566636
LINC00824	0.0411043	0.191862	2.22271	0.0271623	0.0428717
AC012467.1	0.246426	0.941071	1.93315	9.16e-14	3.65e-12
AP001994.1	0.0151626	0.0462432	1.60873	1.81e-07	1.12e-06
AC123912.4	0.21272	0.459613	1.11146	7.01e-08	4.85e-07
MCCD1P1	0.0406277	0.0884588	1.12254	2.72e-08	2.1e-07
LINC00518	0.0754024	0.020059	-1.91036	2.05e-09	2.19e-08
SFTA3	14.2239	39.472	1.47252	1.4e-22	2.3e-19
LINC02015	0.536612	0.251079	-1.09574	9.92e-05	0.000293327
Z94721.2	0.0231376	0.053287	1.20354	2.37e-09	2.48e-08
NHLH2	0.0377409	0.141288	1.90444	1e-05	3.87e-05
RN7SL382P	0.0480324	0.247879	2.36756	0.00729346	0.0133942
PVALB	0.271091	0.639878	1.23902	0.000297428	0.000781156
DNAH12	0.133253	0.388463	1.54361	2.31e-07	1.39e-06
AC092279.2	0.372118	1.20183	1.69139	2.3e-21	2.14e-18
PLA2G10	2.93443	5.95133	1.02013	3.45e-07	1.96e-06
CKMT2	0.370013	0.89412	1.27289	1.42e-11	2.86e-10
JCHAIN	172.163	452.454	1.39399	3.73e-09	3.69e-08
IL11	1.40751	0.502238	-1.4867	3.79e-13	1.26e-11
SERTM1	0.0437155	0.295219	2.75557	5.86e-05	0.000184257
SNHG22	0.165781	0.404387	1.28645	0.00517805	0.00988001
AC115989.1	0.133462	0.474731	1.83068	1.31e-11	2.65e-10
AC111182.1	0.0273194	0.0854429	1.64503	4.39e-17	5.37e-15
MBL1P	0.321199	1.19599	1.89666	3.9e-26	1.79e-22
AC016590.2	0.250467	0.562513	1.16727	0.000256139	0.000684199
CTNND2	0.428746	1.83453	2.09722	1.37e-09	1.53e-08
AL033543.1	0.00436691	0.0123928	1.50482	0.0124125	0.0214648
IFNG-AS1	0.121727	0.316633	1.37916	3.42e-06	1.5e-05
AC005326.1	0.14857	0.458326	1.62523	0.000429581	0.00108437
AC020658.6	0.0257916	0.0520968	1.01429	8.93e-05	0.000266598
CFAP157	0.660055	1.49534	1.17982	0.000125373	0.000361604
RNU6-833P	0.398661	0.918762	1.20453	2.2e-06	1.01e-05
AC012557.2	0.0894211	0.245487	1.45696	6.97e-11	1.14e-09
CDH3	35.7181	16.5783	-1.10736	2.32e-09	2.43e-08
LINC01996	0.0532578	0.190169	1.83622	3.16e-07	1.82e-06
APCDD1L-DT	0.35204	0.0775892	-2.18181	1.61e-07	1.01e-06
AL137246.1	0.0167998	0.0383308	1.19006	0.0124126	0.0214648
PLGLB1	0.0223789	0.0452398	1.01546	6.22e-10	7.65e-09
AC110760.2	0.0133641	0.146263	3.45214	1.19e-14	6.51e-13
AL512328.1	0.149913	0.471635	1.65354	1.67e-08	1.35e-07
CYP4Z2P	0.0688076	0.857359	3.63926	7.7e-18	1.27e-15
ZIC5	0.290272	0.0989135	-1.55317	5.06e-05	0.000162172
RNU6-883P	0.226606	0.522102	1.20415	0.000421863	0.0010675
AC058791.1	0.116378	0.623979	2.42269	0.00152583	0.00334259
AC021491.1	0.0313861	0.0767504	1.29005	2.12e-05	7.51e-05
LINC01993	0.110373	0.225748	1.03232	6.23e-06	2.55e-05
AC117834.1	0.0244146	0.0939606	1.94431	3.02e-07	1.75e-06
AL121601.2	0.0675688	0.229099	1.76154	6.72e-05	0.00020816
AL022331.1	0.0411409	0.0834803	1.02086	0.00110882	0.00251697
LINC01014	0.256618	0.124439	-1.04418	0.0111463	0.0195162
AC005695.1	0.0154455	0.0380156	1.2994	5.23e-05	0.000167073
AL672277.1	0.0228555	0.071462	1.64464	2.06e-05	7.31e-05
AP001189.6	0.0158926	0.0335703	1.07883	0.00113076	0.00256072
PIH1D3	0.18783	0.442079	1.23487	0.00436633	0.00850128
AC133065.1	0.0336828	0.107216	1.67044	3.33e-06	1.46e-05
MIR30C2	0.187552	0.569659	1.60281	1.72e-06	8.13e-06
AP001021.1	0.107622	0.251913	1.22696	7.32e-09	6.61e-08
AC002400.1	0.0374657	0.223236	2.57493	9.56e-09	8.33e-08
AC078899.4	0.0508607	0.286547	2.49415	1.7e-07	1.06e-06
MIR4312	0.255803	0.596557	1.22163	7.99e-05	0.000241892
SPHK1	6.55889	3.096	-1.08305	5.37e-18	9.7e-16
AC007038.1	0.208198	0.477223	1.1967	9.03e-14	3.61e-12
NUDT11	0.870058	0.410859	-1.08247	4.02e-05	0.000132188
AL513548.1	0.0337943	0.424891	3.65224	1.24e-09	1.41e-08
IL1R2	3.48903	1.48362	-1.23371	7.35e-11	1.19e-09
COL18A1-AS1	0.00804706	0.0329046	2.03176	0.0306353	0.0475688
RNU6-118P	0.732155	1.49873	1.03352	2.75e-06	1.23e-05
RNASE1	221.294	457.341	1.04731	3.87e-13	1.28e-11
ARMH2	0.0293473	0.085251	1.53849	5.84e-08	4.12e-07
CENPUP2	0.0163012	0.043786	1.4255	6.93e-05	0.000213579
ABCC8	0.0753931	0.220927	1.55107	1.97e-12	5.2e-11
AL161757.2	0.04574	0.126473	1.46731	2.35e-06	1.07e-05
ADAMTS7P3	0.06561	0.449375	2.77593	1.97e-12	5.19e-11
PRDX3P4	0.0195809	0.129473	2.72513	0.000296465	0.000778994
TCTE1	0.179799	0.439289	1.28878	6.57e-05	0.000203929
AC117500.2	0.091184	0.212315	1.21935	1.49e-05	5.49e-05
RET	0.740754	2.53901	1.7772	9.37e-06	3.65e-05
AF131215.4	0.0253451	0.102035	2.00928	6.69e-07	3.54e-06
IGKV6D-41	0.167556	0.9226	2.46106	8.33e-05	0.000251078
HMGA1	207.174	97.2423	-1.09119	8.17e-21	4.91e-18
AL360268.1	0.0356525	0.0916782	1.36258	0.000559462	0.00136976
TCL1A	0.405203	0.834074	1.04153	8.83e-05	0.000264085
AL138787.2	0.115971	0.239944	1.04893	1.38e-07	8.79e-07
AL020997.2	0.135632	0.336593	1.31131	0.00808402	0.0146747
AMY2B	0.500775	1.19887	1.25944	2.24e-13	8e-12
AC007601.1	0.0204715	0.0631662	1.62553	1.3e-07	8.32e-07
AL158801.1	0.0617848	0.418715	2.76064	0.00119114	0.00268073
AL133466.1	0.139778	0.854851	2.61253	1.11e-14	6.11e-13
MYOSLID	2.75757	1.16032	-1.24887	0.0267933	0.0423541
AC007000.2	0.0925873	0.281401	1.60374	7.44e-05	0.000227439
RNU6-767P	0.203722	0.519517	1.35057	9.31e-05	0.000276776
LRIG3	6.7911	14.0242	1.0462	2.45e-12	6.26e-11
AC079467.1	0.604378	1.52814	1.33826	1.74e-09	1.9e-08
PLPPR1	0.718593	2.14359	1.57678	3.81e-15	2.47e-13
LINC01629	0.918887	0.264849	-1.79472	3.3e-06	1.45e-05
SIDT1-AS1	0.059086	0.126333	1.09634	0.00431271	0.00840687
ECT2L	0.254785	0.579667	1.18594	9.01e-05	0.000268795
CFAP77	0.38722	0.895394	1.20937	0.00126098	0.0028228
LINC02082	0.037105	0.0847533	1.19166	0.00165664	0.00359633
ANLN	15.4804	6.43401	-1.26665	1.36e-20	7.02e-18
TLR2	6.73092	13.7844	1.03416	1.83e-13	6.66e-12
AC015727.1	0.090463	0.222151	1.29614	7.84e-11	1.26e-09
AL356750.1	0.05627	0.128816	1.19487	1.95e-10	2.79e-09
TUBA4B	0.572016	1.37505	1.26536	0.000210568	0.000574359
ZDHHC11B	0.934454	2.68701	1.52381	1.12e-14	6.16e-13
AC245595.1	0.960006	0.403419	-1.25076	2.24e-10	3.15e-09
AC007546.1	0.282716	0.608164	1.10511	1.4e-13	5.28e-12
TDGF1P5	0.0802471	0.181913	1.18072	0.00447474	0.00868436
KDM5C-IT1	0.0244353	0.0528621	1.11327	0.00820069	0.014867
EEF1B2P7	0.0634238	0.12987	1.03397	0.00267121	0.00549636
AP001627.1	0.0186771	0.0380209	1.02552	8.03e-05	0.00024306
AC005358.2	0.00783132	0.019857	1.34232	0.000130089	0.000373771
LARGE-AS1	0.00472509	0.0536121	3.50415	2.34e-05	8.17e-05
H1FNT	0.0185774	0.0530016	1.51248	6.81e-09	6.22e-08
MTCYBP21	0.030321	0.100207	1.7246	1.83e-10	2.64e-09
TAS1R1	0.121794	0.386487	1.66598	5.63e-09	5.29e-08
XIST	1.46206	3.6851	1.33371	2.09e-05	7.4e-05
OVCH2	0.0591118	0.173075	1.54988	1.55e-08	1.27e-07
SALRNA1	0.082695	0.234784	1.50546	1.3e-08	1.08e-07
HNRNPA3P7	0.0208448	0.0543058	1.38142	0.0252006	0.0401232
TCF21	0.676347	1.76344	1.38256	1.22e-09	1.39e-08
AC005884.1	0.0798625	0.217785	1.44732	3e-09	3.07e-08
LINC02122	0.282903	0.682469	1.27046	0.000143383	0.000407345
AGTR2	0.814138	3.31755	2.02677	7.02e-06	2.83e-05
HNRNPA3P15	0.0133474	0.0384572	1.5267	0.0014888	0.0032692
ASPG	0.34961	0.808047	1.20869	0.0285486	0.0447308
RN7SKP243	0.0365876	0.126841	1.79359	0.00448811	0.00870673
LINC01446	0.330229	0.157196	-1.0709	0.00291624	0.00594303
SPDYE4	0.0125181	0.0261547	1.06305	0.00189282	0.00404194
IRX1	0.560555	1.61321	1.525	1.62e-06	7.69e-06
AC005281.1	0.138576	0.305903	1.1424	1.99e-05	7.08e-05
AC120349.3	0.0306814	0.145129	2.24191	0.0037551	0.00743756
AC008277.1	0.0154366	0.165354	3.42113	0.00131507	0.00292786
AC092143.1	0.0167829	0.00632421	-1.40804	1.75e-05	6.3e-05
AC006011.2	0.0195689	0.0394511	1.0115	6.23e-06	2.55e-05
S100P	353.144	146.612	-1.26826	0.000107654	0.000315197
AC025917.1	0.351091	0.792154	1.17394	3.79e-12	9.09e-11
AL445487.1	0.0447537	0.0221239	-1.0164	1.33e-06	6.47e-06
MSX2	1.8228	0.864576	-1.07609	1.13e-08	9.63e-08
AC009093.3	0.280469	0.603472	1.10545	4.92e-07	2.69e-06
AC005842.1	0.0436936	0.0972359	1.15407	2.38e-07	1.42e-06
AC011933.2	0.0134579	0.111027	3.04438	0.000165224	0.000462833
LMO3	6.40286	13.8014	1.10803	3.72e-14	1.76e-12
ZNF92P3	0.0838838	0.179013	1.0936	1.23e-06	6.07e-06
CASR	0.141977	0.471905	1.73284	5.93e-08	4.18e-07
DIO1	0.453429	1.18014	1.38001	2.7e-11	5e-10
LINC00216	0.151286	0.401558	1.40833	7.47e-09	6.72e-08
CFTR	1.04292	2.92591	1.48826	7.58e-13	2.29e-11
AL512343.2	0.234748	0.490227	1.06234	2.39e-10	3.35e-09
FADS6	0.129088	0.551394	2.09473	9.4e-05	0.000279312
FCER1A	2.94437	6.44314	1.12981	2.59e-10	3.58e-09
AL449283.1	0.0191712	0.0653479	1.7692	3.94e-06	1.69e-05
MIR1972-1	0.136707	0.479061	1.80912	8.37e-05	0.000252155
RNU6ATAC16P	0.162028	0.414556	1.35532	4.25e-05	0.000138973
AL645949.1	0.0641735	0.145475	1.18073	4.52e-07	2.49e-06
AC124312.5	0.592747	1.24448	1.07005	1.34e-05	5e-05
DENND6A-AS1	0.0863551	0.234339	1.44024	0.00214819	0.00452311
AC112487.1	0.0228779	0.0531966	1.21738	2.41e-05	8.4e-05
PPEF2	0.00450172	0.00984609	1.12907	1.51e-06	7.24e-06
AC091544.4	0.188634	0.382418	1.01956	1.67e-11	3.29e-10
AP000977.1	0.0179141	0.0503809	1.49178	3.25e-10	4.37e-09
Z82186.1	0.0175816	0.0422894	1.26623	2.48e-07	1.47e-06
LINC01940	0.0847046	0.0118974	-2.83179	1.22e-05	4.61e-05
AC017071.1	0.0559436	0.114052	1.02765	1.29e-05	4.82e-05
KCNA3	1.03789	2.20361	1.08621	1.34e-14	7.18e-13
AC008063.1	0.396248	0.973813	1.29724	1.08e-08	9.27e-08
CROCC2	0.133549	0.34241	1.35836	6.91e-07	3.64e-06
KC877392.1	0.0316726	0.0651936	1.0415	0.000846022	0.00198014
AL035448.1	0.0697554	0.226037	1.69618	4.1e-06	1.75e-05
AC010680.4	0.143506	0.2976	1.05226	3.31e-07	1.89e-06
AL353743.3	0.0172112	0.034712	1.01209	3.08e-05	0.000104498
AC115099.1	0.0928102	0.41729	2.1687	1.49e-12	4.08e-11
AC023796.1	0.115224	0.25661	1.15513	3.05e-06	1.35e-05
OTOGL	0.138955	0.0681573	-1.02768	0.00221564	0.00464998
IGHV1OR15-2	4.41425	9.65275	1.12877	0.0139434	0.0237778
AC012213.1	0.429239	0.213702	-1.00618	0.000147575	0.000418249
AL445435.1	0.0529715	0.231551	2.12804	8.62e-05	0.000258408
AC027288.3	0.287193	0.722745	1.33147	0.000479855	0.00119386
AC091132.1	0.0273127	0.0601533	1.13907	0.00499232	0.00956787
MAMDC2	1.21342	3.3197	1.45198	2.55e-16	2.39e-14
AL353597.1	0.0123415	0.0354136	1.52079	1.95e-06	9.07e-06
WARSP1	0.116536	0.303795	1.38233	0.000854984	0.0019986
DCT	0.0191715	0.0388332	1.01832	0.000184071	0.00050968
HIGD1AP16	0.0447694	0.178914	1.99868	0.00600117	0.0112783
ACADL	0.382698	0.956689	1.32184	1.66e-09	1.81e-08
AL031681.1	0.049222	0.16399	1.73623	7e-06	2.82e-05
AL359764.1	0.103934	0.301939	1.53859	0.000344606	0.000890699
AC004148.2	1.28046	2.68508	1.0683	2.07e-15	1.5e-13
RHOV	44.9079	12.5151	-1.8433	7.03e-10	8.52e-09
MAATS1	0.355701	0.830272	1.22292	9.07e-08	6.07e-07
CCR9	0.0447658	0.0989322	1.14404	7.26e-08	5e-07
RSPO3	8.68931	1.89323	-2.1984	9.76e-06	3.78e-05
AC146507.1	0.044944	0.0976963	1.12018	0.00126843	0.00283672
AC125421.1	0.0280028	0.0685921	1.29247	6.82e-07	3.6e-06
GDNF	0.549722	0.161082	-1.77091	0.0015509	0.00338993
AC103810.2	0.0762209	0.230001	1.59338	2.78e-07	1.63e-06
ERVFRD-1	0.0413148	0.112308	1.44273	2.43e-09	2.54e-08
RAB5CP1	0.0533847	0.220661	2.04733	0.0025868	0.00533884
AL353801.2	0.0184843	0.0457991	1.30902	0.000163206	0.000457747
AC114402.2	0.0447558	0.263016	2.555	0.0151553	0.0255694
AC092681.2	0.0187803	0.0561644	1.58043	0.000166832	0.000466961
CATSPERD	0.109445	0.265605	1.27908	0.0113789	0.0198784
IL17REL	0.130151	0.342109	1.39427	1.9e-10	2.73e-09
AC125603.3	0.0284186	0.0674982	1.24801	1.47e-05	5.42e-05
AC023830.3	0.0376371	0.101754	1.43486	2.7e-11	5e-10
LEFTY2	0.192044	0.555993	1.53363	1.12e-16	1.19e-14
PRICKLE2-AS3	0.00849927	0.0503126	2.56551	3.88e-05	0.000128376
AL365205.1	1.7807	3.66877	1.04285	4.81e-14	2.18e-12
LINC02178	1.28299	0.0898872	-3.83525	4.1e-16	3.59e-14
AC023389.2	0.0251127	0.159077	2.66324	0.000205238	0.000561977
AC034111.1	0.00436804	0.0129048	1.56285	6.33e-08	4.42e-07
FAM83A-AS1	4.98752	2.37465	-1.07061	5.83e-08	4.11e-07
AC026785.3	4.01727	1.25516	-1.67834	2.81e-05	9.63e-05
BHMT	0.0720871	0.717831	3.31583	0.00951336	0.0169686
BTBD9-AS1	0.0348955	0.379218	3.44192	3.3e-07	1.89e-06
RN7SL444P	0.100213	0.591721	2.56185	7.31e-08	5.03e-07
RSPO1	0.0979642	0.383251	1.96796	3.47e-11	6.2e-10
HTR4	0.00806724	0.0361742	2.16481	0.000235322	0.000634989
AL137077.1	0.0190652	0.102009	2.41968	7.14e-06	2.87e-05
SCML4	0.175875	0.376347	1.09752	3.19e-12	7.88e-11
AC002064.2	0.202414	0.506317	1.32273	0.00128144	0.00286077
FER1L5	0.0652913	0.161023	1.30231	6.64e-07	3.52e-06
AC007952.4	0.0303237	0.0943	1.63681	0.00524713	0.0100002
AC113146.1	0.0134586	0.050282	1.90152	0.00105624	0.00241117
MTND4LP13	0.0408497	0.123328	1.5941	8.44e-05	0.000253991
AC008121.3	0.029776	0.0718224	1.27028	0.00191965	0.00409328
ELDR	0.050319	0.017695	-1.50776	5.34e-07	2.89e-06
AC105254.1	0.105759	0.250802	1.24577	8.6e-05	0.000258072
IL5	0.0163514	0.0502367	1.61933	6.11e-06	2.51e-05
ANKRD18DP	0.0119774	0.026589	1.15052	0.00294457	0.00599373
LINC01451	0.0499907	0.115472	1.20781	5.61e-05	0.00017736
AC008759.1	0.0716469	0.151325	1.07868	2.16e-05	7.62e-05
CD109	8.21072	3.15832	-1.37835	9.42e-17	1.04e-14
AL157786.1	0.24299	0.699167	1.52474	5.01e-17	6.06e-15
NFIA-AS1	0.0309931	0.179778	2.53619	0.00178348	0.0038361
AC022173.1	0.0217451	0.311352	3.83978	0.000198394	0.000545167
RPL15P21	0.0196647	0.0612189	1.63837	3.13e-06	1.38e-05
CGNL1	2.56829	5.25513	1.03292	2.32e-17	3.17e-15
AC087752.2	0.105765	0.295436	1.48198	1.87e-09	2.01e-08
LINC01700	0.00751391	0.0207003	1.46201	0.000231443	0.000625491
AC091948.1	0.123676	0.286097	1.20994	5.5e-13	1.74e-11
AC112722.1	0.144279	0.513637	1.83189	1.07e-18	2.56e-16
AC002543.1	0.0139411	0.0835009	2.58244	0.00424992	0.00829841
AL590004.3	0.563466	0.240334	-1.22929	0.000729952	0.00174006
NXF5	0.00329353	0.0123456	1.90629	4.08e-08	3e-07
AC022272.1	0.0741333	0.161795	1.12598	0.000190252	0.000524919
AC120498.2	0.40576	1.2396	1.61118	4.19e-07	2.33e-06
AC006058.3	0.225632	0.0729251	-1.62949	0.00262638	0.00541331
AC090950.2	0.0193282	0.0682653	1.82044	0.0129171	0.022235
NAV2-AS2	0.0506105	0.18585	1.87663	8.64e-11	1.37e-09
IGBP1P1	0.0576428	0.116248	1.012	3.6e-05	0.000119849
AC138819.1	0.0346691	0.0787182	1.18304	0.000298745	0.000784466
RND1	7.58259	15.4238	1.02439	0.000166424	0.000465866
AC096637.2	0.114125	0.230006	1.01106	0.0249556	0.0397764
ENPP7P2	0.052242	0.108588	1.05558	4.98e-06	2.08e-05
AC007161.1	0.0137441	0.0885784	2.68815	0.00061227	0.00148431
SMAD5-AS1	0.0276922	0.0593764	1.10041	0.000644891	0.0015558
AQP7	0.434306	1.31203	1.59502	6.12e-13	1.9e-11
AL591767.1	0.0178117	0.0611712	1.78003	6.87e-06	2.78e-05
LHFPL3-AS1	0.00828033	0.0598016	2.85242	7.02e-12	1.55e-10
AL590822.2	0.023739	0.0609247	1.35977	2.84e-09	2.93e-08
PRDM16	0.884205	1.97955	1.16272	9.93e-11	1.54e-09
C18orf63	0.0110957	0.0277611	1.32306	0.000196866	0.000541397
VIPR1-AS1	0.069485	0.259633	1.9017	1.57e-21	1.68e-18
ITGA6	25.7334	11.141	-1.20777	1.06e-07	6.95e-07
OR13K1P	0.0244716	0.0643855	1.39563	2.18e-05	7.69e-05
AP004608.1	0.322286	1.32008	2.03422	1.43e-15	1.08e-13
AC091891.1	0.0380222	0.367467	3.2727	2.15e-14	1.08e-12
DAPL1	0.320168	0.721721	1.17261	0.000150226	0.000424707
CTD-2201I18.1	0.0694815	0.178464	1.36094	2.42e-16	2.27e-14
AC244093.3	0.0314449	0.0916915	1.54396	0.000971982	0.00224068
AC005077.4	2.35467	1.02689	-1.19725	2.24e-13	8e-12
AC090541.1	0.566295	0.18615	-1.60509	0.0182995	0.0301974
AGBL1	0.014408	0.0551149	1.93558	8.03e-07	4.16e-06
IGKV1OR1-1	0.195598	0.479606	1.29396	0.0141818	0.02414
AL137026.1	0.169699	0.344999	1.02362	1.07e-07	7.03e-07
AL121672.1	0.13007	0.271367	1.06096	1.45e-06	7e-06
AC254629.1	0.0746183	0.152392	1.03018	3.29e-05	0.00011054
AC000061.1	0.0648078	0.59073	3.18826	4.71e-06	1.98e-05
GLYATL1P1	0.0227156	0.055243	1.28211	3.86e-09	3.81e-08
LCT	0.101622	0.274479	1.43347	0.00332939	0.00668182
PHYHD1	3.44961	7.66916	1.15263	6.25e-12	1.4e-10
KIF12	2.15237	5.75127	1.41795	5.73e-11	9.62e-10
IGHV3-29	0.0715199	0.159003	1.15263	0.00603448	0.0113295
AC010260.1	0.14342	0.31252	1.12371	2.83e-12	7.1e-11
AC107464.1	0.0298123	0.0751065	1.33303	5.07e-07	2.76e-06
FAM166B	0.947222	2.2435	1.24398	4.53e-06	1.92e-05
AP003393.1	0.00650102	0.0130147	1.0014	0.0108166	0.0190059
KRTAP2-3	0.394207	0.0993869	-1.98782	0.00364863	0.00725144
RNU1-38P	0.112327	0.460556	2.03567	1.27e-07	8.17e-07
AC127024.8	0.109713	0.293144	1.41788	0.00046553	0.00116278
AC104162.1	0.0401609	0.111132	1.46841	7.78e-10	9.35e-09
ADGRG3	1.14394	0.54735	-1.06347	7.38e-06	2.95e-05
HOXD13	1.05066	0.260743	-2.0106	0.000437565	0.00110163
IL37	4.67368	15.3393	1.7146	1.77e-06	8.35e-06
AC116366.1	0.403539	0.829859	1.04016	9.87e-15	5.56e-13
CCR4	0.879981	2.03618	1.21032	3.44e-13	1.15e-11
AL353746.1	0.0544652	0.0128712	-2.08119	1.48e-05	5.44e-05
AC092127.2	0.0346208	0.140942	2.02539	1.58e-05	5.75e-05
AC007395.1	0.0168362	0.0486244	1.53012	1.1e-05	4.21e-05
AC027130.1	0.0280296	0.0688424	1.29635	0.000211638	0.000576893
GRM7	0.018947	0.0452589	1.25624	0.0148234	0.0251037
IGKV1OR22-1	1.53375	3.10378	1.01697	0.0232274	0.0373251
SUCNR1	1.1259	2.86931	1.34962	0.000166911	0.000467137
AC009716.2	0.00483649	0.0210099	2.11904	0.0203315	0.0331402
SCARNA21	0.806547	16.3997	4.34577	0.000596583	0.00145057
CDK8P2	0.159659	0.523058	1.71198	3.91e-05	0.000129211
AC244034.2	0.1078	0.223266	1.05041	2.77e-09	2.86e-08
RN7SL650P	0.0662688	0.342375	2.36917	4.4e-05	0.000143167
BTG1P1	0.0924323	0.184927	1.00049	1.65e-08	1.34e-07
TFAP2A	3.69593	1.75419	-1.07514	6.51e-12	1.45e-10
AC243960.1	0.607777	1.35971	1.16168	1.76e-12	4.72e-11
AC072022.1	0.100589	0.255995	1.34763	3.36e-06	1.47e-05
FAM216B	0.908995	2.47534	1.44528	5.74e-09	5.38e-08
MT1IP	0.0761422	0.172662	1.18118	1.96e-05	6.99e-05
IGKV1OR-3	0.157278	0.318286	1.01701	0.00669051	0.0124026
AL513008.1	0.123362	0.657844	2.41485	7.99e-09	7.14e-08
AC026992.2	0.0549499	0.156095	1.50623	3.03e-12	7.52e-11
POU5F1P4	0.0209928	0.074482	1.827	0.00193239	0.00411603
PTGR1	31.293	14.648	-1.09514	1.34e-07	8.55e-07
AL731557.1	0.0393227	0.117384	1.57781	2.23e-07	1.35e-06
CLEC12B	0.0310091	0.074172	1.25818	3.7e-10	4.85e-09
TRBV23-1	0.139406	0.341937	1.29443	3.91e-08	2.89e-07
CLEC3B	3.99899	10.2486	1.35771	4.07e-15	2.59e-13
AC104564.5	0.0952424	0.192773	1.01723	0.000403476	0.00102535
AC009090.5	0.0467829	0.104156	1.1547	2.32e-11	4.37e-10
AL357556.1	0.0113785	0.0241785	1.08742	0.00103727	0.00237292
STMND1	0.34573	0.88541	1.3567	3.3e-07	1.89e-06
AC020978.4	0.505786	1.12932	1.15885	3.27e-13	1.11e-11
STMN4	0.00600255	0.0214046	1.83427	0.0260697	0.041335
GPC6	5.5817	2.60423	-1.09985	7.59e-12	1.66e-10
AC131097.2	0.0794501	0.200354	1.33443	4.09e-09	4e-08
SH2D5	0.367056	0.0732628	-2.32485	2.6e-15	1.79e-13
SERPINA9	0.0379261	0.100002	1.39876	0.0102665	0.0181504
AL035071.2	0.129969	0.27929	1.10359	0.000220484	0.000598173
IL2	0.0360008	0.0881045	1.29119	2.74e-09	2.83e-08
WFDC6	0.10731	0.349808	1.70478	0.000364045	0.000935387
AC022540.1	0.0341922	0.128806	1.91346	0.00185463	0.00397013
AP001646.1	0.0120314	0.0363372	1.59464	0.000181605	0.000503806
AC012254.4	0.138685	0.308194	1.15202	3.79e-07	2.13e-06
AC105129.1	0.0429921	0.120519	1.48712	0.00208215	0.00439869
AC055854.1	0.0276418	0.0573897	1.05394	2.27e-05	7.96e-05
AL356752.1	0.0569115	0.211503	1.89389	5.86e-09	5.47e-08
SNX30	3.24054	7.92243	1.28971	3.85e-24	9.75e-21
CACNA1D	0.651045	1.60094	1.29809	2.59e-13	9.1e-12
FAM217A	0.0194379	0.0422323	1.11947	8.48e-08	5.72e-07
MGAT5B	0.91012	0.205654	-2.14584	1.51e-10	2.23e-09
AC091133.4	0.490304	0.185605	-1.40144	4.53e-05	0.000146841
CXCL5	16.7633	6.25361	-1.42254	0.00117901	0.00265766
AP005131.7	0.171039	0.404743	1.24268	1.65e-10	2.41e-09
ADGB	0.0507167	0.149735	1.56188	3.81e-06	1.65e-05
CYP2A6	0.105106	2.87523	4.77376	5.38e-13	1.72e-11
AC111170.2	0.0196805	0.0394347	1.0027	0.00267815	0.0055082
AL359092.1	0.0645704	0.168041	1.37987	0.0177648	0.0294318
GFY	0.641289	0.214132	-1.58248	0.000175917	0.000489405
AC005274.1	0.0770017	0.234385	1.60592	4.66e-14	2.12e-12
AC023818.1	0.278754	0.561375	1.00997	3.3e-11	5.92e-10
AC003991.1	0.0722052	0.267001	1.88667	5.41e-13	1.72e-11
RNU1-134P	0.113371	0.296726	1.38808	0.000322212	0.000838654
AC011411.1	0.0396758	0.107827	1.44239	0.000172814	0.000482203
AC116158.1	0.0725577	0.194492	1.42251	6.32e-08	4.42e-07
WDR49	0.246584	0.571383	1.21238	1.82e-07	1.12e-06
SYT5	0.550184	0.244196	-1.17188	1.61e-06	7.67e-06
AC008278.2	0.0412692	0.104616	1.34196	4e-05	0.000131896
LINC00316	0.0931693	0.213117	1.19372	0.0116128	0.0202224
LRP2BP	0.305682	0.763508	1.32061	6.98e-22	9.25e-19
AC000124.1	0.0314793	0.0642447	1.02917	0.00976477	0.0173547
FLJ34503	0.0143848	0.0454404	1.65943	2.95e-07	1.71e-06
SNORA2C	0.396661	3.17803	3.00215	0.0217579	0.0352239
TTN	0.0663158	0.166753	1.33029	1.03e-08	8.86e-08
TCN1	31.8192	15.2615	-1.06	0.00298717	0.00606837
AC005592.1	0.0329484	0.11041	1.74459	6.57e-08	4.58e-07
SRARP	0.0648267	0.181414	1.48463	8.05e-06	3.19e-05
IGHA2	177.421	396.069	1.15858	6.66e-05	0.000206383
C8B	0.372379	1.19547	1.68273	6.62e-08	4.61e-07
PCDH15	0.0135124	0.0496829	1.87847	1.43e-14	7.68e-13
HOXA11-AS	0.335688	0.0866527	-1.95381	9.47e-07	4.82e-06
IGHD6-25	1.00636	2.43483	1.27467	0.00130404	0.00290609
AL031599.1	0.0194003	0.0405015	1.0619	0.0126956	0.0218961
GABRQ	0.174631	0.0762223	-1.19603	0.0126317	0.0217951
AC068533.2	0.891255	1.78482	1.00187	1.31e-12	3.66e-11
AC013264.1	0.880875	2.31739	1.39549	5.72e-08	4.05e-07
AC007378.1	0.0297384	0.104091	1.80744	1.17e-09	1.34e-08
LINC00856	0.00903573	0.0181302	1.00468	0.000945183	0.00218487
CCDC78	0.993549	2.07047	1.0593	1.08e-05	4.14e-05
FAM90A25P	0.0228092	0.0495605	1.11957	0.000301977	0.000791462
AC093248.1	0.0439385	0.0965791	1.13623	0.00110682	0.00251304
C5orf49	1.38418	2.91987	1.07687	1.24e-05	4.66e-05
LSINCT5	0.00920417	0.0690359	2.90699	9.38e-15	5.31e-13
AP003119.3	1.33782	0.582267	-1.20013	3.36e-12	8.26e-11
AC002511.2	0.0516667	0.45792	3.14779	2.41e-07	1.44e-06
AC015908.2	0.0428996	0.119507	1.47806	1.29e-07	8.28e-07
WWTR1-IT1	0.0928093	0.262801	1.50163	5.39e-05	0.000171305
SERPINB10	0.0172862	0.0440143	1.34835	0.00642351	0.0119694
CHIAP2	0.117032	0.719619	2.62033	3.41e-12	8.35e-11
HMGB3P4	0.0813704	0.18078	1.15166	1.32e-05	4.93e-05
ASB9P1	0.115363	0.269446	1.22381	1.11e-12	3.16e-11
AL049840.6	0.0757288	0.213231	1.4935	8.27e-10	9.87e-09
RPL7P46	0.0348483	0.076038	1.12563	0.0109205	0.0191629
AC068790.3	0.18854	0.431873	1.19574	3.34e-05	0.000112082
LINC02044	0.0283695	0.0572215	1.01222	0.0007651	0.00181376
GNA14-AS1	0.0835935	0.261854	1.6473	1.15e-07	7.48e-07
RN7SKP26	0.0725445	0.172269	1.24772	6.01e-09	5.57e-08
C4BPAP2	0.230521	0.545226	1.24196	0.00705902	0.0130048
AC093752.2	0.0574116	0.12123	1.07833	0.00280075	0.00573494
AC007036.1	0.12536	0.322029	1.36112	2.11e-07	1.28e-06
LINC01600	0.0633935	0.0296332	-1.09712	1.67e-06	7.94e-06
NCAPGP2	0.034684	0.0802847	1.21086	3.88e-05	0.000128155
MT2P1	2.57264	1.28627	-1.00006	7.54e-07	3.94e-06
LINC01827	0.0910407	0.199896	1.13467	1.16e-05	4.4e-05
THOC7-AS1	0.0243922	0.0985589	2.01457	2.13e-06	9.84e-06
C5orf38	2.08247	5.50327	1.402	4.06e-11	7.12e-10
CMA1	0.108815	0.281249	1.36997	5.37e-07	2.9e-06
ZNF630-AS1	0.0495383	0.123573	1.31875	0.00256462	0.00529778
GJB4	0.79679	0.325979	-1.28942	7.24e-07	3.8e-06
AC239859.6	1.72178	0.740292	-1.21773	1.94e-07	1.19e-06
RNU6-584P	0.18953	0.455986	1.26657	3.19e-06	1.41e-05
HDC	0.405168	0.987684	1.28553	3.3e-10	4.42e-09
AC005697.2	0.00831324	0.021615	1.37855	2.24e-07	1.35e-06
LINC01597	0.372467	1.0233	1.45804	0.00266917	0.00549256
RPL12P11	0.0502115	0.150901	1.58751	0.0149713	0.0253189
MYH1	0.0209883	0.0611827	1.54354	0.00070611	0.0016893
CRAT37	0.0209265	0.0422577	1.01389	4.43e-05	0.000144029
CNTNAP4	0.103776	0.0508392	-1.02947	0.0295381	0.0460808
RPS3AP34	0.0823989	0.293109	1.83074	6.75e-15	4.02e-13
RNY3P8	0.998442	2.48269	1.31415	4.83e-10	6.11e-09
AL162586.1	0.946927	1.90766	1.01048	2.02e-12	5.31e-11
ACSM4	0.146037	0.0690571	-1.08047	0.000201021	0.0005516
AC126118.1	0.192031	0.405794	1.07941	1.07e-12	3.07e-11
MRPL15P1	0.021924	0.0640244	1.54611	0.000136706	0.000390407
CCDC154	0.400957	1.34032	1.74106	4.6e-10	5.86e-09
AC007496.3	0.0102355	0.103169	3.33336	4.52e-06	1.91e-05
AC021231.3	0.06062	0.138991	1.19712	5.79e-09	5.42e-08
ADAM33	0.281359	0.630644	1.16442	1.32e-07	8.43e-07
AC027801.1	0.0201941	0.043242	1.0985	2.8e-05	9.61e-05
BEST3	0.0579281	0.0219588	-1.39946	2.04e-11	3.92e-10
AC092139.3	0.0122481	0.103791	3.08306	3.02e-05	0.000102515
GAS6-AS1	0.456537	1.03297	1.17799	6.08e-14	2.63e-12
OR7M1P	0.0584562	0.121393	1.05425	8.76e-05	0.000262229
LINC00342	4.14285	11.4063	1.46114	6.99e-06	2.82e-05
CRB2	0.0354962	0.121561	1.77595	1.17e-09	1.34e-08
AC091769.1	0.0427154	0.124873	1.54764	4.37e-08	3.18e-07
AC015910.1	0.0202894	0.0488296	1.26703	0.00232041	0.00484578
MOGAT2	0.029153	0.0637129	1.12794	0.00666827	0.0123643
PLCG1-AS1	0.0991613	0.205032	1.048	6.11e-08	4.29e-07
RHOXF1-AS1	0.521118	1.52594	1.55001	5.43e-11	9.16e-10
AC007496.1	0.0178062	0.180536	3.34183	0.000135757	0.000388136
AC010976.2	0.113128	0.366823	1.69713	4.02e-10	5.2e-09
GJB5	4.05992	1.4974	-1.43899	7.2e-06	2.89e-05
AC008906.2	0.0791067	0.167173	1.07947	4.57e-08	3.31e-07
CCDC175	0.0060006	0.0153014	1.35048	8.59e-05	0.000257862
PDLIM1P4	0.157557	0.323567	1.03819	2.04e-11	3.93e-10
AL159169.3	0.181598	0.453236	1.31951	1.61e-08	1.31e-07
MROH2B	0.00659965	0.0194984	1.5629	0.00129973	0.0028979
MYLK3	0.055307	0.134834	1.28565	3.32e-08	2.5e-07
NUCB1-AS1	0.064692	0.136158	1.07363	9.38e-05	0.000278687
AL357093.2	0.64331	1.66076	1.36826	4.35e-09	4.22e-08
SORCS2	2.098	4.52528	1.10899	4.92e-11	8.44e-10
ACTL8	1.6065	0.212761	-2.91662	0.000800216	0.00188657
BASP1-AS1	0.122831	0.0406099	-1.59677	0.0124193	0.0214751
RGS7BP	0.222334	0.47561	1.09705	2.79e-12	7.01e-11
RNU6-944P	0.142804	0.369143	1.37015	4.04e-07	2.25e-06
ZNF346-IT1	0.183755	0.399489	1.12037	1.53e-15	1.14e-13
CXCL17	127.604	271.179	1.08757	1.18e-17	1.8e-15
AL162578.1	0.0353113	0.295412	3.06452	0.00335797	0.00673093
IGKV2-29	5.00114	19.5497	1.96681	0.0151068	0.0255077
AL031666.3	0.0356614	0.113448	1.6696	0.000240181	0.000646534
HTR5BP	0.0278504	0.0557743	1.0019	2.78e-05	9.54e-05
AL031595.2	0.00438614	0.0100785	1.20025	7.48e-14	3.11e-12
AC005865.1	0.0631537	0.170183	1.43014	1.02e-07	6.71e-07
MRPS21P9	0.062243	0.135781	1.1253	0.00458165	0.00887151
AL136369.2	0.0178241	0.0818401	2.19898	1.45e-08	1.19e-07
MIR133A1HG	0.00715433	0.0856064	3.58083	1.16e-05	4.41e-05
EPN2-AS1	0.0457258	0.186579	2.02871	1.58e-07	9.92e-07
AL133284.1	0.0161578	0.138121	3.09564	0.000294534	0.000774651
GBX2	0.259182	0.0641711	-2.01397	2.34e-09	2.45e-08
AC020910.6	0.0236117	0.0561269	1.24919	0.000272777	0.000723233
TREML3P	1.46808	0.675439	-1.12003	7.2e-07	3.78e-06
SCN10A	0.00216681	0.00495578	1.19354	0.000857181	0.0020034
RN7SL388P	0.0492204	0.102552	1.05903	0.000312103	0.000815161
AL049840.5	0.492982	1.01747	1.04538	8.71e-08	5.86e-07
AC068790.7	0.129282	0.338329	1.3879	5.86e-08	4.14e-07
AC012511.1	0.611822	1.36296	1.15555	1.57e-14	8.3e-13
AC007899.1	0.0432266	0.101858	1.23657	0.0127901	0.0220383
LINC00861	0.293576	0.664306	1.17811	1.58e-14	8.36e-13
PGM5P3-AS1	0.0315602	0.0750827	1.25037	2.24e-10	3.16e-09
AL121839.1	0.0319393	0.117231	1.87594	0.0305732	0.0474803
KCNG1	0.349215	0.137559	-1.34407	0.000138437	0.000394785
ZBTB20-AS4	0.0406968	0.166511	2.03263	9.8e-07	4.97e-06
ZNF114	2.24347	0.928138	-1.27332	2.5e-10	3.47e-09
AC111170.1	0.0380041	0.105426	1.47201	6.33e-05	0.000197462
TRAJ2	0.216353	0.484961	1.16448	1.36e-05	5.06e-05
MYEOV	11.3851	3.98769	-1.51352	2.26e-07	1.36e-06
SLC25A39P1	0.0225312	0.124333	2.46421	0.00200201	0.00424678
AC016252.1	0.0443589	0.279186	2.65393	0.00803477	0.014593
APOBEC2	0.474525	1.05746	1.15604	1.24e-08	1.05e-07
FAM153A	0.0568069	0.138641	1.28722	1.29e-07	8.29e-07
AC132154.1	0.0217291	0.0510809	1.23315	9.42e-07	4.8e-06
CYP4F11	6.90351	2.59764	-1.41013	0.000106755	0.000312928
RPS10-NUDT3	0.118618	0.0533564	-1.15259	9.8e-09	8.52e-08
LAMP3	14.3447	33.6013	1.228	8.69e-14	3.52e-12
ASPA	0.091671	0.246251	1.42559	4.26e-15	2.7e-13
SHISA3	3.29635	17.4283	2.40249	3.02e-05	0.000102666
C8orf74	0.0825884	0.0378263	-1.12655	0.000228979	0.000619373
GP9	0.0352377	0.0824587	1.22655	0.000189347	0.000522523
STX16-NPEPL1	0.206371	0.482876	1.22642	8.08e-14	3.33e-12
SHE	1.95766	4.52597	1.2091	1.4e-15	1.06e-13
AL590999.1	0.0941251	0.256535	1.4465	5.9e-21	4.21e-18
AC008013.2	0.068891	0.16966	1.30026	1.38e-07	8.77e-07
RBMS3-AS2	0.0195867	0.14796	2.91726	0.0215201	0.0348877
LINC01624	0.0147732	0.0309699	1.06789	5.54e-09	5.21e-08
DDX18P1	0.0408872	0.104944	1.35989	0.00681242	0.0126045
CMAHP	3.12816	8.2549	1.39994	4.49e-26	1.79e-22
AC092071.1	0.743004	2.9383	1.98354	9.8e-17	1.07e-14
AC005725.1	0.0372058	0.083402	1.16456	4.11e-05	0.000135021
AC124312.3	0.202831	0.42464	1.06596	4.12e-07	2.29e-06
SNORA70F	0.135543	0.301232	1.15213	1.86e-06	8.73e-06
AC005336.1	2.14788	0.833128	-1.36631	0.000236018	0.000636434
EDDM3A	0.0163287	0.0728035	2.1566	0.000455063	0.00114052
AC008147.4	0.0286915	0.0810012	1.49732	1.76e-06	8.3e-06
C9orf24	1.2366	3.63327	1.55489	6.5e-06	2.65e-05
AL450344.3	0.0634085	0.16194	1.35271	0.00528598	0.0100653
AC006480.1	0.079977	0.177615	1.1511	3.29e-05	0.000110747
RN7SKP51	0.346931	1.2397	1.83727	6.34e-14	2.73e-12
AC114737.1	0.0518834	0.176719	1.76811	0.0258815	0.0410736
AC011742.2	0.0608222	0.137997	1.18197	8.02e-07	4.16e-06
ATP8A1	2.62866	6.04299	1.20094	8.91e-20	3.54e-17
PWAR1	0.0123005	0.0432965	1.81553	1.66e-08	1.35e-07
AC087588.2	0.522492	0.222062	-1.23445	1.26e-07	8.12e-07
TBC1D27P	0.0755848	0.308515	2.02917	2.29e-13	8.15e-12
RNY1P13	0.342469	0.698953	1.02922	0.000433637	0.00109282
NKAIN1	0.976486	0.259738	-1.91054	1.55e-06	7.43e-06
AP003555.2	0.831219	0.244034	-1.76814	3.14e-05	0.000106266
TTC6	0.295087	0.714279	1.27535	3.32e-10	4.44e-09
SNORA63C	0.139152	0.891316	2.67928	0.00402096	0.00790556
AC090337.1	0.0298178	0.092405	1.6318	1.27e-08	1.07e-07
CREG2	0.705756	0.130985	-2.42977	8.75e-19	2.22e-16
KIZ-AS1	0.0196037	0.050866	1.37558	1.23e-07	7.96e-07
LINC00469	0.0344342	0.0696754	1.01681	2.03e-06	9.42e-06
AC093151.2	0.275952	0.619294	1.16621	1.3e-08	1.09e-07
AC090519.2	0.0263568	0.126795	2.26625	1.7e-06	8.06e-06
PGGHG	17.3886	35.6297	1.03493	1.61e-06	7.67e-06
TRAV30	0.171923	0.361595	1.07261	0.0227354	0.0366255
AL020995.1	0.0160576	0.0697286	2.1185	1.79e-06	8.42e-06
SEC13P1	0.0336936	0.0735523	1.1263	1.13e-05	4.3e-05
AC130352.1	0.0265657	0.0696302	1.39015	0.00181433	0.00389418
AC007362.1	0.0505715	0.162949	1.68803	0.00021695	0.000589585
AC092042.1	0.0280646	0.059292	1.07909	0.00248561	0.00515192
CYP4F24P	0.0270756	0.107493	1.98917	5.58e-07	3e-06
AC016559.2	0.0377249	0.0921308	1.28816	0.0124399	0.0215014
AC130371.1	0.0440323	0.099294	1.17315	0.0193494	0.0317231
PITPNM2-AS1	0.0203723	0.0490954	1.26898	0.00397637	0.00782849
AC010186.4	0.0273919	0.0569383	1.05565	0.000182549	0.000505919
HOXA10-AS	0.131477	0.0544169	-1.27268	3.48e-07	1.97e-06
AL096869.2	0.0225009	0.0495838	1.13989	0.00539889	0.0102564
PTGER3	0.176616	0.430311	1.28476	0.0012315	0.00276279
TMEM163	2.5742	6.86603	1.41535	1.39e-18	3.28e-16
AC011458.1	0.0606077	0.135033	1.15574	0.000429731	0.00108465
RPS6P12	0.0541369	0.270387	2.32034	3.27e-05	0.000109933
AL136379.1	0.0161301	0.0497985	1.62634	9.31e-05	0.000276776
AC084759.3	0.0277228	0.0719442	1.37581	1.23e-07	7.93e-07
FRMPD2B	0.0262866	0.0797156	1.60054	5.92e-05	0.000185862
AC008467.1	0.0398683	0.0887728	1.15488	8.98e-12	1.9e-10
RSPH10B2	0.0158328	0.0376615	1.25017	1.89e-05	6.76e-05
RPS24P12	0.0474783	0.0974026	1.03669	0.00335155	0.00671854
AC090543.1	0.0692	0.165414	1.25724	0.0254526	0.040469
GAPT	0.499395	1.03156	1.04657	6.05e-14	2.62e-12
CYP2D6	0.509189	1.23913	1.28305	1.56e-11	3.1e-10
MIR642A	0.268026	0.58466	1.12522	5.26e-05	0.000167785
LHX5	0.346702	0.126217	-1.45779	7.9e-11	1.27e-09
SCARNA6	0.484827	17.5269	5.17596	0.000814407	0.00191565
AC005064.1	0.0581511	0.189569	1.70484	8.37e-11	1.33e-09
SLC46A2	0.614517	3.13237	2.34973	1.24e-17	1.87e-15
PGC	71.4686	1027.08	3.8451	1.25e-15	9.6e-14
AC096920.1	0.0460168	0.104471	1.18287	6.13e-08	4.3e-07
LINC02323	0.929548	0.28138	-1.72401	1.32e-13	5e-12
AC009563.1	0.0270381	0.0626194	1.21161	0.000602341	0.00146282
AC021739.4	0.0573975	0.225185	1.97205	0.0126315	0.0217951
CPAMD8	1.42764	3.73858	1.38886	4.22e-11	7.37e-10
SLC5A2	0.16739	0.42887	1.35733	1.32e-15	1e-13
CACNA2D2	2.38253	12.947	2.44206	1.9e-25	6.6e-22
AC079296.1	0.0363933	0.0807385	1.14959	0.00500878	0.0095945
ATG12P2	0.0292852	0.169516	2.53318	0.00238566	0.00496901
AC004039.1	0.0580983	0.130506	1.16755	7.44e-15	4.39e-13
AC123023.1	0.0423436	0.155942	1.88079	6.21e-10	7.64e-09
AC024257.3	0.17612	0.352298	1.00024	3.23e-14	1.56e-12
AC012150.2	0.0143567	0.0904954	2.65612	3.7e-07	2.09e-06
AC068594.2	0.173736	0.435373	1.32535	4.39e-07	2.42e-06
KLF14	0.128215	0.042179	-1.60397	0.000253606	0.00067841
AC105074.1	0.0186016	0.0668591	1.8457	0.00016515	0.000462674
AC022893.1	0.123696	0.252663	1.03041	1.65e-10	2.41e-09
AL590282.1	0.0717859	0.240296	1.74304	3.3e-14	1.58e-12
AC109992.2	0.0547442	0.110829	1.01756	4.88e-05	0.000156673
LINC01571	0.0824192	0.209932	1.34887	0.0131444	0.0225886
SNORA79B	0.282363	11.8628	5.39275	0.000869775	0.00202993
SNORA54	0.100961	13.1372	7.02372	0.000396783	0.00101023
SLC17A3	0.00888295	0.0534058	2.58789	5.09e-11	8.67e-10
AP000688.2	0.111298	0.266941	1.2621	1.44e-06	6.95e-06
Z98742.3	0.0720944	0.147932	1.03697	0.000783447	0.00185173
GGTLC3	0.0330336	0.0699602	1.0826	1.03e-05	3.95e-05
AP005137.2	0.423295	0.0726675	-2.54228	1.35e-10	2.01e-09
SBSPON	0.416643	1.19207	1.51659	6.53e-13	2.01e-11
CLEC1B	0.0313321	0.0719234	1.19882	8.87e-09	7.79e-08
EHD4-AS1	0.0779849	0.164195	1.07414	0.00186894	0.00399708
RNU5F-1	0.26925	1.48935	2.46767	3.16e-05	0.000106662
GDF15	26.7869	53.8399	1.00715	3.78e-07	2.13e-06
C11orf97	0.350275	0.951572	1.44182	0.000389125	0.000992625
CIT	3.9301	13.9693	1.82962	3.38e-11	6.05e-10
SNORA80B	0.368966	3.64587	3.3047	0.0021946	0.00460898
MEGF11	0.148715	0.536203	1.85023	6.54e-18	1.09e-15
IGHV3-42	0.46743	0.96469	1.04532	0.00161509	0.00351546
SP9	0.206699	0.0849604	-1.28267	8.35e-10	9.95e-09
CNR2	0.0863431	0.280051	1.69754	3.65e-10	4.79e-09
ACTN2	0.0776793	0.169305	1.12402	3.15e-13	1.08e-11
AC096558.1	0.0590373	0.157849	1.41884	3.99e-05	0.000131519
RNU6-196P	0.113559	0.296798	1.38604	0.000147581	0.000418249
AC083806.2	0.0451734	0.0990449	1.13261	0.0011336	0.00256674
BNIP3P24	0.0711539	0.155187	1.12499	0.00543939	0.0103277
AL049555.1	2.97359	0.978277	-1.60389	1.25e-08	1.05e-07
PLCH1-AS2	0.0443619	0.120802	1.44525	3.82e-07	2.15e-06
PI3	91.3053	9.11571	-3.32427	9.59e-06	3.73e-05
VIPR1	1.10968	2.6458	1.25356	1.01e-18	2.45e-16
AC022398.1	0.0799149	0.16704	1.06366	8.07e-06	3.2e-05
ETF1P1	0.0264779	0.0693055	1.38818	1.42e-05	5.26e-05
SNORD9	0.264567	1.10377	2.06074	1.3e-06	6.35e-06
AC004832.1	0.124252	0.366126	1.55908	1.12e-11	2.31e-10
AC007552.1	0.0266156	0.0772123	1.53656	2.93e-05	9.98e-05
DAPK2	0.779113	1.80796	1.21446	6.27e-23	1.09e-19
AC068647.2	0.785297	0.284686	-1.46387	0.0208704	0.033922
AC096734.2	0.0610268	0.154107	1.33642	1.54e-09	1.7e-08
LINC01612	0.55107	1.29243	1.22978	7.41e-09	6.68e-08
AC015660.4	0.025324	0.0590037	1.2203	1.97e-06	9.16e-06
LRRTM2	0.0351841	0.229315	2.70434	2.26e-09	2.38e-08
CDC20B	0.110149	0.81393	2.88545	7.73e-05	0.000235076
AC079584.2	0.0429586	0.0974009	1.18099	6.51e-06	2.65e-05
AC009495.2	0.0856967	0.172752	1.01139	4.56e-05	0.000147606
CCDC144B	0.0850619	0.192299	1.17677	5.06e-05	0.000162038
KRT16	16.4294	3.8353	-2.09887	2.41e-18	5.04e-16
SLC4A8	0.295409	0.639641	1.11455	3.95e-09	3.88e-08
SLCO1C1	0.0449992	0.123009	1.45079	3.36e-08	2.53e-07
AC009927.1	0.0375273	0.110969	1.56415	3.68e-05	0.00012212
DMRT1	0.117088	0.044989	-1.37995	0.0215901	0.0349848
CFL1P6	0.0688056	0.148035	1.10534	4.75e-05	0.000153099
AC009120.3	0.543995	1.15459	1.08572	3.07e-13	1.05e-11
UCN2	0.711267	0.26311	-1.43473	7.1e-13	2.17e-11
LINC02397	0.016137	0.05421	1.74819	7.19e-11	1.17e-09
CYP4F25P	0.0398571	0.0867026	1.12124	0.00145718	0.00320809
AC104837.2	0.0522979	0.171658	1.71472	0.000320364	0.000834469
NPY4R2	0.035	0.0967764	1.4673	0.000160389	0.000450739
CDRT4	0.18939	0.378969	1.00072	4.18e-11	7.32e-10
LOXL2	20.8324	8.1575	-1.35263	9.04e-16	7.11e-14
AC009951.1	0.0158568	0.16178	3.35085	1.12e-05	4.28e-05
SYT4	0.344863	0.920202	1.41593	0.000768508	0.00182106
MIR31HG	1.09453	0.378243	-1.53293	1.87e-09	2.01e-08
BAALC	1.42987	3.52906	1.3034	8.55e-06	3.37e-05
TMEFF1	0.105618	0.026737	-1.98194	0.00471676	0.00910023
AC022395.1	0.0186146	0.0834571	2.1646	9.21e-07	4.7e-06
RAD1P2	0.038952	0.0814657	1.0645	2.18e-05	7.69e-05
AC009336.1	0.0742542	0.207974	1.48586	5.03e-09	4.79e-08
C1orf137	0.0482433	0.1168	1.27564	8.82e-06	3.46e-05
AC108063.1	0.0840318	0.31578	1.90991	3.54e-10	4.68e-09
AC022893.3	0.0353495	0.10954	1.6317	0.00025828	0.000689126
GPR12	0.0307656	0.111878	1.86253	1.13e-06	5.65e-06
AC107884.1	0.15211	0.348524	1.19614	6.5e-18	1.09e-15
AL451060.1	0.488652	0.9912	1.02037	0.000772698	0.00182959
LINC02577	1.84331	0.781897	-1.23725	1.73e-10	2.5e-09
ABCA3	13.3347	40.7988	1.61334	3.92e-18	7.53e-16
AC007336.2	0.127205	0.272054	1.09674	0.000285033	0.00075229
LINC01266	0.0398169	0.0818744	1.04003	6.76e-07	3.57e-06
TSPEAR	0.11455	0.249243	1.12158	2.41e-08	1.88e-07
RPS20P4	0.131926	0.279093	1.08101	0.003447	0.00688906
MIR6757	0.172259	0.600051	1.8005	1.58e-11	3.12e-10
AC007608.3	0.0453794	0.117654	1.37444	4.1e-17	5.08e-15
AC243654.2	0.0815134	0.187564	1.20228	0.000216599	0.000588918
SLCO4A1	5.47867	2.47044	-1.14906	2.11e-09	2.24e-08
AL391994.1	0.169338	0.38183	1.17302	2.92e-07	1.7e-06
MAP3K15	0.081937	0.164203	1.00289	0.000740705	0.00176165
ANKRD66	0.140049	0.380768	1.44298	4.7e-07	2.58e-06
CES3	0.763552	2.0543	1.42785	5.17e-08	3.7e-07
LINC02227	0.00920751	0.0188963	1.03722	1.41e-05	5.22e-05
GJB3	13.2522	3.13237	-2.08091	1.22e-19	4.42e-17
GOLGA2P5	0.685257	1.47836	1.10928	9.77e-16	7.58e-14
AC022400.4	0.152954	0.317358	1.05301	3.02e-09	3.09e-08
SNORA80E	0.33574	1.08788	1.6961	5.95e-05	0.000186809
LINC00592	0.551965	0.171667	-1.68496	1.31e-06	6.42e-06
IL5RA	0.172614	0.42194	1.28949	1.34e-08	1.11e-07
PSMD10P2	0.734063	0.282417	-1.37808	2.39e-14	1.19e-12
LINC01615	0.752899	0.29371	-1.35806	2.74e-11	5.06e-10
AC093152.1	0.019107	0.0422641	1.14533	0.000245163	0.000658266
AC012557.1	0.305105	0.706255	1.21089	2.84e-18	5.86e-16
AC011921.3	0.0453889	0.137731	1.60144	0.0227846	0.0366856
FOXI3	0.386368	1.51164	1.96807	0.0001258	0.00036261
Z98885.3	0.10853	0.229764	1.08205	1.32e-07	8.42e-07
ENPP7P4	0.0602984	0.174099	1.52971	3.91e-07	2.2e-06
NKX2-1	30.0532	64.1072	1.09297	8.29e-21	4.91e-18
PTPN20CP	0.027706	0.0559685	1.01442	0.00616156	0.0115415
KIAA1549L	0.462777	0.200312	-1.20807	4.24e-10	5.45e-09
AC068790.6	0.114022	0.322053	1.49799	2.62e-05	9.05e-05
TMEM100	1.45703	3.47127	1.25243	2.24e-09	2.36e-08
AL049712.1	0.0238826	0.049401	1.04858	0.00129049	0.00288005
LRRC18	0.175605	0.457951	1.38286	1.47e-09	1.63e-08
CPO	0.0628381	0.131297	1.06312	2.48e-06	1.12e-05
AC234781.2	0.0245126	0.0562036	1.19714	2.51e-06	1.13e-05
RPL32P1	0.259816	0.74834	1.5262	7.65e-16	6.14e-14
AC099811.4	0.0471128	0.172218	1.87004	0.00326352	0.00656286
SCARNA13	0.911172	19.7692	4.43939	7.08e-07	3.73e-06
AL591721.1	0.0448611	0.109102	1.28214	1.21e-05	4.57e-05
FXYD1	0.206369	0.417189	1.01548	1.82e-08	1.46e-07
MYOCD	0.139144	0.296843	1.09312	3.66e-06	1.59e-05
RPS27AP7	0.0276416	0.212496	2.94252	0.00225272	0.00472035
AC005522.1	0.0698867	0.201774	1.52965	0.0212761	0.0345282
RPL23AP90	0.0609417	0.146534	1.26574	9.78e-06	3.79e-05
SORCS3	0.0131158	0.027691	1.07811	0.0128177	0.0220831
AC073592.10	0.146687	0.296701	1.01627	0.00139307	0.00308133
AC087762.2	0.0178152	0.048793	1.45357	0.0031555	0.00637047
AC091043.1	0.134977	0.287332	1.09	0.000985129	0.00226743
TINCR	1.64322	0.627242	-1.38943	0.0131687	0.0226261
AC073358.1	0.0421467	0.0955392	1.18067	0.000145273	0.000412338
AC022784.1	2.8213	1.32636	-1.08889	9.6e-05	0.000284598
CD79B	2.38284	4.9296	1.04879	2.16e-06	9.97e-06
AL139349.1	0.578041	1.16924	1.01633	7.27e-11	1.18e-09
AC006141.1	0.0087698	0.0590749	2.75193	0.00019434	0.000534977
AC073569.3	0.0753642	0.253464	1.74983	0.00150407	0.00329959
HES2	1.7975	0.605252	-1.57038	1.13e-05	4.3e-05
AL132656.3	0.0116245	0.0362621	1.6413	0.000110377	0.000322424
AL133553.1	0.0400664	0.110952	1.46948	6.07e-06	2.49e-05
GPR171	1.844	3.76284	1.02898	1.03e-08	8.86e-08
AC010327.3	0.0869349	0.0210722	-2.04459	3.16e-09	3.21e-08
OMG	0.518372	1.30118	1.32776	1.27e-08	1.07e-07
AC087749.1	0.0340744	0.17577	2.36693	6.78e-05	0.000209869
CEACAM4	0.679807	1.49347	1.13547	1.8e-07	1.11e-06
ATP13A4-AS1	0.121944	0.970226	2.9921	2.95e-16	2.71e-14
Z98884.1	0.2144	0.435556	1.02255	4.94e-08	3.56e-07
NWD1	0.358854	0.908991	1.34087	0.00145274	0.00319961
AC008080.4	0.0141272	0.0426596	1.59439	8.54e-05	0.000256548
AC091544.7	0.0410766	0.107318	1.3855	0.000109181	0.000319234
CCL19	16.6768	38.4902	1.20665	2.42e-07	1.44e-06
TNFRSF13C	0.879912	1.80423	1.03595	1.39e-05	5.15e-05
ADM	16.5936	7.13123	-1.21841	5.51e-18	9.77e-16
MIR1270	0.24227	0.545255	1.17032	0.000962691	0.00222074
POLRMTP1	0.318301	0.801938	1.3331	0.00570434	0.0107757
AP001350.1	0.064806	0.130007	1.00439	5.79e-05	0.000182203
TSPAN19	0.203429	0.564444	1.47231	0.000506641	0.00125388
THSD7B	0.10111	0.226573	1.16405	2.44e-08	1.9e-07
ADGRD1	1.26742	3.09408	1.28762	1.57e-18	3.57e-16
LINC02235	0.0232868	0.0616616	1.40486	1.95e-06	9.1e-06
MT1X	29.8354	14.1294	-1.07833	3.96e-08	2.92e-07
AC027288.2	0.645314	1.43514	1.15312	0.000171165	0.000478081
AC087277.2	0.113119	0.284804	1.33213	0.000823877	0.00193528
ZFX-AS1	0.027917	0.0575693	1.04416	0.000194692	0.000535895
AL049637.1	0.0278719	0.189771	2.76737	0.000671206	0.00161356
RN7SL477P	0.0933957	0.202269	1.11485	0.000135494	0.000387465
AC010890.1	0.15817	0.439609	1.47474	8.99e-11	1.42e-09
LCN10	0.00980487	0.0486306	2.3103	1.32e-16	1.36e-14
AC023389.1	0.0847297	0.249548	1.55838	1.13e-05	4.3e-05
SIRPG-AS1	0.0242608	0.0538271	1.1497	8.36e-07	4.32e-06
RNVU1-4	0.12947	0.280156	1.11361	0.0112117	0.0196234
AC002066.1	0.465648	0.218155	-1.09388	7.62e-06	3.04e-05
LINC01625	0.0140448	0.0380775	1.4389	1.08e-06	5.43e-06
AC093525.9	0.0463601	0.0984857	1.08703	3.31e-09	3.34e-08
SFTPA1	392.24	1316.61	1.74702	2.29e-12	5.9e-11
PHBP19	0.110809	0.230364	1.05584	1.11e-05	4.24e-05
AC008507.2	0.0256678	0.106932	2.05867	0.00377864	0.00748152
TRIM51BP	0.0985716	0.22254	1.17482	2.25e-06	1.03e-05
GSTA3	0.154183	0.349598	1.18106	8.35e-07	4.31e-06
RPS2P41	0.050792	0.104279	1.03778	0.0046536	0.00899333
AC069234.1	0.0211236	0.0448266	1.0855	0.000277405	0.000734036
ANKRD44	1.19796	2.43925	1.02586	6.44e-20	2.78e-17
AL445220.1	0.0408593	0.146543	1.84259	0.00547414	0.010388
DPYS	0.0366558	0.263729	2.84694	3.04e-15	2.05e-13
SNAP47-AS1	0.0170079	0.045304	1.41344	5.43e-07	2.93e-06
AL451064.1	0.0855862	0.216133	1.33647	4.54e-07	2.5e-06
PRR4	0.366443	1.04862	1.51683	0.00298756	0.00606837
AL450326.2	0.0269167	0.0594585	1.14338	2.09e-05	7.4e-05
CR2	1.05457	3.41801	1.69651	1.45e-09	1.62e-08
HSPA8P18	0.00751742	0.0163592	1.1218	1e-05	3.86e-05
AL592295.2	0.0487205	0.134547	1.46551	3.39e-06	1.49e-05
LMNTD1	0.0468249	0.102472	1.12988	0.0161554	0.0270656
ALOX15B	11.0008	27.2785	1.31016	2.7e-12	6.82e-11
AC007998.5	0.0592268	0.130512	1.13986	0.000221931	0.000601888
FCRL4	0.0694601	0.175059	1.33359	4.15e-05	0.000136147
IGHV3-47	1.2886	2.60191	1.01377	0.0104558	0.0184573
AL353600.1	0.0926554	0.250594	1.4354	8.01e-06	3.18e-05
DNAH1	0.561432	1.13337	1.01344	3.74e-14	1.76e-12
LINC02584	0.0923132	0.0312298	-1.56362	0.00467853	0.00903599
ZFHX4-AS1	0.142107	0.055667	-1.35209	0.0313056	0.0484903
TRPV6	0.0803911	0.161225	1.00397	0.000120596	0.000349344
AC011767.1	0.0490394	0.248961	2.34391	5.2e-13	1.67e-11
AC026894.1	0.0136411	0.114612	3.07074	0.000728374	0.00173704
CD19	0.962485	2.30348	1.25898	2.31e-07	1.39e-06
AC078852.1	0.0478101	0.183305	1.93886	1.17e-05	4.42e-05
AC104984.1	0.0225134	0.0485131	1.10759	0.00174693	0.00376563
AC087521.1	0.0911351	0.190679	1.06507	2.79e-08	2.14e-07
FAM106A	0.0874221	0.190421	1.12312	0.000581425	0.00141768
RNU6-703P	0.13071	0.293134	1.16519	5.54e-07	2.98e-06
AL136231.1	0.0326941	0.157829	2.27126	2.98e-07	1.73e-06
OGN	1.03031	2.6596	1.36813	4.76e-05	0.000153327
AC129507.2	0.573145	1.37412	1.26154	4.85e-12	1.12e-10
CES4A	0.996522	2.19906	1.14191	2.42e-13	8.53e-12
AC126389.1	0.0684937	0.273479	1.99739	7.38e-09	6.66e-08
AC073850.1	0.094541	0.253308	1.42188	4.28e-05	0.000139825
RN7SL767P	0.11136	2.13314	4.25968	0.00783701	0.0142663
RN7SL417P	0.120605	0.283494	1.23303	0.000561899	0.00137509
PCDH9	0.0945867	0.191086	1.01451	3.89e-06	1.68e-05
AL591885.1	0.010689	0.0270552	1.33979	5.34e-08	3.81e-07
AL451064.2	0.0506687	0.173974	1.7797	8.81e-10	1.04e-08
AL592429.2	0.031742	0.112564	1.82628	5.13e-08	3.68e-07
AC012349.1	0.00799318	0.0185104	1.21149	2.97e-06	1.32e-05
AL158152.1	0.0864951	0.332188	1.94131	2.04e-13	7.39e-12
AL590762.4	0.084228	0.269094	1.67574	0.000112528	0.000328021
FAM53B-AS1	0.0164211	0.0591538	1.84892	2.33e-05	8.16e-05
AL589765.1	0.106512	0.260226	1.28875	0.000900972	0.0020945
PPIAP41	0.0827966	0.233821	1.49776	4.56e-07	2.51e-06
KIAA2012	0.0751373	0.173116	1.20414	0.00661467	0.0122755
AC083805.3	0.00925328	0.0246874	1.41574	6.07e-05	0.000190276
CHRNB3	0.00688835	0.0169097	1.29562	0.0020523	0.0043419
AC092145.1	0.0279347	0.0836836	1.58289	3.12e-11	5.65e-10
AC027288.1	0.356294	0.977008	1.4553	2.07e-06	9.58e-06
NOTO	0.0451298	0.165864	1.87785	1.91e-08	1.53e-07
AC006111.3	0.0860803	0.199643	1.21367	3.55e-06	1.55e-05
MFSD2A	5.6937	13.9984	1.29782	5.4e-18	9.7e-16
ADRA1A	0.0102563	0.0696404	2.76342	1.15e-13	4.46e-12
LINC02471	0.338588	1.48179	2.12973	2.63e-09	2.73e-08
ADRB1	0.773691	1.60048	1.04867	1.76e-06	8.29e-06
XIAP-AS1	0.0500763	0.161827	1.69225	0.00654635	0.0121641
WWC3-AS1	0.0209793	0.0942645	2.16775	8.96e-07	4.59e-06
SNAI2	9.73605	3.96843	-1.29477	2.49e-07	1.48e-06
RN7SL823P	0.0290428	0.150583	2.3743	1.96e-06	9.14e-06
AC009090.1	0.35586	0.727671	1.03198	5.21e-12	1.19e-10
CYP4A22	0.00662412	0.0381702	2.52665	5.99e-12	1.35e-10
TAS2R3	0.0219876	0.083261	1.92095	0.0263685	0.0417418
RBFOX1	0.0621646	0.13525	1.12146	6.16e-05	0.000192761
AC127540.1	0.014112	0.0425655	1.59276	2.36e-05	8.26e-05
ZNF536	0.00789816	0.0290214	1.87753	5.72e-08	4.05e-07
AC113615.1	0.0033487	0.0120879	1.85189	0.000494977	0.0012284
KPNA2P1	0.0211474	0.00914315	-1.20972	8.79e-07	4.51e-06
HS3ST5	0.267613	0.627207	1.22879	2.11e-05	7.45e-05
DNAH10	0.166965	0.397853	1.25269	3.17e-08	2.4e-07
TSHR	0.0927871	0.217997	1.23231	0.00127634	0.00285076
AC105254.2	0.105605	0.371072	1.81302	2.58e-10	3.56e-09
RFTN1	8.8977	17.8629	1.00546	5.74e-21	4.21e-18
AC089998.3	0.0289613	0.0864588	1.57788	1.42e-06	6.86e-06
AC015871.4	0.00885497	0.0492494	2.47555	0.00143878	0.00317134
SNORA55	0.936338	2.08449	1.15459	8.78e-09	7.73e-08
AL162431.4	0.0794224	0.181436	1.19184	0.00935117	0.0167103
Z98885.1	0.0785958	0.2385	1.60147	0.000366476	0.000940852
GGT3P	0.0803732	0.163223	1.02206	1.81e-16	1.77e-14
TRPA1	0.346989	0.119887	-1.53321	2.87e-08	2.2e-07
AC243562.3	0.0304122	0.0623519	1.03578	0.00103795	0.0023741
AC008040.2	0.0252228	0.080884	1.68112	1.31e-08	1.09e-07
SDCBP2	16.8921	7.53579	-1.16452	5.7e-09	5.33e-08
NAPSA	189.245	534.043	1.4967	1.35e-17	1.99e-15
MYOC	0.0313922	0.166554	2.40751	2.75e-10	3.77e-09
AP005131.2	0.141231	0.330903	1.22835	4.12e-08	3.02e-07
IGFALS	0.407624	1.39532	1.77528	5.23e-14	2.35e-12
TSKU	33.5734	15.4888	-1.1161	1.15e-17	1.77e-15
DNAAF1	0.362048	1.07737	1.57326	1.35e-07	8.61e-07
RNU4-8P	0.112173	0.282023	1.33009	8.51e-08	5.74e-07
AC006023.2	0.100626	0.213426	1.08473	0.00416453	0.00815225
GACAT2	0.134778	0.0456751	-1.5611	9.56e-06	3.72e-05
PPIAP90	0.065257	0.163092	1.32148	7.03e-07	3.7e-06
SRRM1P3	0.0218975	0.0533255	1.28406	0.0163688	0.0273829
ANO3	0.81129	0.248595	-1.70642	0.0306841	0.0476393
PPFIA2-AS1	0.0111337	0.02807	1.3341	0.00166558	0.00361378
FGF5	0.299964	0.0943878	-1.66812	9.3e-14	3.71e-12
RN7SL239P	0.115514	0.240296	1.05674	0.0127584	0.0219919
AC134407.3	0.100959	0.230582	1.19151	4.03e-11	7.08e-10
SLC5A12	0.306647	0.131771	-1.21855	0.0286047	0.0448055
AC093423.2	0.111001	0.225771	1.02429	0.000106536	0.000312418
AL022329.1	0.0343514	0.153318	2.15809	2.18e-08	1.72e-07
RAET1L	0.330386	0.160653	-1.0402	1.04e-11	2.18e-10
RN7SL280P	0.0615928	0.32796	2.41268	8.3e-06	3.28e-05
RNA5SP494	0.160747	0.488519	1.60362	1.37e-12	3.82e-11
RBP1	8.40361	3.39228	-1.30875	0.031948	0.0493402
SEC62-AS1	0.150599	0.384985	1.35409	4.41e-10	5.65e-09
AC010320.4	0.0184012	0.0723424	1.97504	2.05e-05	7.27e-05
RPS26P41	0.0783892	0.284371	1.85905	3.33e-08	2.51e-07
AC114684.1	0.0283811	0.068729	1.27599	1.74e-05	6.28e-05
AKR1B10P1	0.656657	0.310309	-1.08143	0.00025197	0.000674422
AC011444.2	0.0346646	0.135537	1.96715	9.15e-05	0.000272465
SLC1A7	1.57116	8.24253	2.39126	1.98e-11	3.83e-10
ADGRB1	0.414036	2.0834	2.33112	1.46e-08	1.2e-07
HABP2	3.34956	9.66189	1.52833	1.62e-16	1.63e-14
SETP5	0.0627981	0.214433	1.77174	0.000930874	0.00215537
WFDC12	0.172007	3.43318	4.31901	5.52e-09	5.19e-08
AC008895.1	0.11884	0.240432	1.01661	8.76e-09	7.72e-08
AL161431.1	2.7854	0.520212	-2.42071	1.68e-10	2.44e-09
LINC02516	0.0363205	0.167016	2.20113	8.18e-13	2.42e-11
AL096816.1	0.104092	0.263292	1.3388	5.17e-14	2.32e-12
C1orf189	0.832078	1.85325	1.15527	0.000116319	0.00033808
SMILR	0.443627	0.0905163	-2.2931	1.1e-05	4.22e-05
NTSR1	2.24385	0.151029	-3.89307	3.17e-07	1.82e-06
FO681548.1	0.017014	0.0418844	1.29969	2.79e-07	1.64e-06
AL031717.1	0.361081	0.757594	1.0691	2.72e-11	5.03e-10
NPTX2	4.92955	2.34404	-1.07246	0.00834396	0.0151004
AL450992.1	0.0812001	0.0326349	-1.31506	2.05e-06	9.49e-06
MYH7	0.0162881	0.0450066	1.46632	0.00244254	0.00507344
ARAP1-AS2	0.135307	0.294212	1.12062	9.26e-09	8.11e-08
LRRN4	4.88356	9.78665	1.00288	1.01e-07	6.68e-07
RNU6-341P	0.250638	0.760658	1.60164	6.06e-05	0.000189982
SCN4B	0.56632	1.32264	1.22374	6.12e-13	1.9e-11
ADAMTS9-AS1	0.0601449	0.164459	1.45122	1.29e-07	8.28e-07
SLC26A9	4.53736	12.8164	1.49807	4.66e-11	8.03e-10
FCRL3	0.351064	0.791896	1.17358	4.92e-08	3.55e-07
NUP210P3	0.12137	0.274402	1.17688	9.49e-12	2e-10
[truncated: 1,770 more rows]
